# Supplementary material for: Barium zinc diarsenate
Source: Acta Crystallogr Sect E Struct Rep Online. 2008 Aug 9;64(Pt 9):i57. doi: 10.1107/S1600536808025336 (PMC2960529; doi:10.1107/S1600536808025336)
Supplement: Supplementary file 1 [file e-64-00i57-sup1.cif]

##############################################################################
###                                                                        ###
###        Electronic paper (Acta Crystallographica Section E)             ###
###                                                                        ###
##############################################################################
#                                                                            #
# This CIF contains the data in a paper accepted for publication in Acta     #
# Crystallographica Section E. It conforms to the requirements of Notes      #
# for Authors for Section E, and has been peer reviewed under the auspices   #
# of the IUCr Commission on Journals.                                        #
#                                                                            #
# Full details of the Crystallographic Information File format               #
# are given in the paper "The Crystallographic Information File (CIF):       #
# a New Standard Archive File for Crystallography" by S. R. Hall, F. H.      #
# Allen and I. D. Brown [Acta Cryst. (1991), A47, 655-685].                  #
#                                                                            #
# The current version of the core CIF dictionary is obtainable from          #
# ftp://ftp.iucr.org/pub/cif_core.dic. The current version number is 2.4.    #
#                                                                            #
# Software is freely available for graphical display of the structure(s) in  #
# this CIF.  For information consult the CIF home page http://www.iucr.org/  #
# cif/home.html                                                              #
#                                                                            #
# This file may be used for bona fide research purposes within the           #
# scientific community so long as proper attribution is given to the journal # 
# article from which it was obtained.                                        #
#                                                                            #
##############################################################################
                                             
data_global
_audit_creation_method     'form.cif (version 2.0)'
_journal_data_validation_number     ?
_journal_date_recd_electronic     2008-07-31
_journal_date_accepted     2008-08-06
_journal_name_full     'Acta Crystallographica, Section E'
_journal_year     2008
_journal_volume     64
_journal_issue      9
_journal_page_first     i57
_journal_page_last     i57
_journal_paper_category     QI
_journal_coeditor_code     BR2081
_publ_contact_author_name     '\/Dor\/devi\'c, Tamara'
_publ_contact_author_address
;
     Institut f\"ur Mineralogie und Kristallographie
     Universit\"at Wien-Geozentrum
     Althanstrasse 14
     A-1090 Vienna
     Austria
;
_publ_contact_author_email     tamara.djordjevic@univie.ac.at
_publ_contact_author_fax     '+43-1-4277-9532'
_publ_contact_author_phone     '+43-1-4277-53239'
_publ_section_title
;
Barium zinc diarsenate
;
loop_
    _publ_author_name
    _publ_author_address
    '\/Dor\/devi\'c, Tamara'
;
Institut f\"ur Mineralogie und Kristallographie
Universit\"at Wien-Geozentrum
Althanstrasse 14
A-1090 Vienna
Austria
;
_refine_special_details
;
Refinement of F^2^ against ALL reflections.  The weighted R-factor wR and
goodness of fit S are based on F^2^, conventional R-factors R are based
on F, with F set to zero for negative F^2^. The threshold expression of
F^2^ > 2sigma(F^2^) is used only for calculating R-factors(gt) etc. and is
not relevant to the choice of reflections for refinement.  R-factors based
on F^2^ are statistically about twice as large as those based on F, and R-
factors based on ALL data will be even larger.
In order to study the diarsenate groups Raman spectra were measured
with a Renishaw RM1000 notch filter-based micro-Raman system in the
spectral range from 4000 - 200 cm^-1^. The 514.5 nm excitation line
of a 20 mW Ar ion laser was focused with a 50x/0.75 objective on the
crystal faces of the single crystals. Raman intensities were
collected with a thermo-electrically cooled CCD array detector.
The sample spectra were acquired with a nominal exposure time of
30 s (resolution: 4 - 5 cm^-1^; mode: continuous grating
scan mode, 1200 lines/mm grating).
;
data_I
_audit_creation_method     SHELXL-97
_chemical_name_systematic
;
Barium zinc diarsenate
;
_chemical_name_common     'Barium Zinc Diarsenate'
_chemical_formula_sum     'As2 Ba O7 Zn'
_chemical_formula_structural     'Ba Zn As2 O7'
_chemical_formula_iupac     'Ba Zn As2 O7'
_chemical_formula_weight     464.55
_chemical_melting_point     ?
_symmetry_cell_setting     monoclinic
_symmetry_space_group_name_H-M     'P 21/n'
_symmetry_space_group_name_hall     '-P 2yn'
loop_
    _symmetry_equiv_pos_as_xyz
    'x, y, z'
    '-x+1/2, y+1/2, -z+1/2'
    '-x, -y, -z'
    'x-1/2, -y-1/2, z-1/2'
_cell_length_a     5.6260(10)
_cell_length_b     8.557(2)
_cell_length_c     13.317(3)
_cell_angle_alpha     90.00
_cell_angle_beta     90.01(3)
_cell_angle_gamma     90.00
_cell_volume     641.1(2)
_cell_formula_units_Z     4
_cell_measurement_reflns_used     5551
_cell_measurement_theta_min     0.407
_cell_measurement_theta_max     34.972
_cell_measurement_temperature     293(2)
_exptl_crystal_description     prismatic
_exptl_crystal_colour     colourless
_exptl_crystal_size_max     0.09
_exptl_crystal_size_mid     0.04
_exptl_crystal_size_min     0.02
_exptl_crystal_density_diffrn     4.813
_exptl_crystal_density_meas     ?
_exptl_crystal_density_method     'not measured'
_exptl_crystal_F_000     832
_exptl_absorpt_coefficient_mu     20.076
_exptl_absorpt_correction_type     multi-scan
_exptl_absorpt_process_details     '(Otwinowski & Minor, 1997)'
_exptl_absorpt_correction_T_min     0.2652
_exptl_absorpt_correction_T_max     0.6896
_diffrn_ambient_temperature     293(2)
_diffrn_radiation_type     MoK\a
_diffrn_radiation_wavelength     0.71073
_diffrn_radiation_source     'fine-focus sealed tube'
_diffrn_radiation_monochromator     graphite
_diffrn_measurement_device_type     'Nonius KappaCCD'
_diffrn_measurement_method     '\f and \w'
_diffrn_detector_area_resol_mean     ?
_diffrn_reflns_number     11068
_diffrn_reflns_av_R_equivalents     0.0401
_diffrn_reflns_av_sigmaI/netI     0.0269
_diffrn_reflns_theta_min     1.53
_diffrn_reflns_theta_max     34.96
_diffrn_reflns_theta_full     34.96
_diffrn_measured_fraction_theta_max     0.999
_diffrn_measured_fraction_theta_full     0.999
_diffrn_reflns_limit_h_min     -9
_diffrn_reflns_limit_h_max     9
_diffrn_reflns_limit_k_min     -13
_diffrn_reflns_limit_k_max     13
_diffrn_reflns_limit_l_min     -21
_diffrn_reflns_limit_l_max     21
_diffrn_standards_number     0
_diffrn_standards_interval_count     .
_diffrn_standards_interval_time     .
_diffrn_standards_decay_%     .
_reflns_number_total     2807
_reflns_number_gt     2747
_reflns_threshold_expression     I>2\s(I)
_refine_ls_structure_factor_coef     Fsqd
_refine_ls_matrix_type     full
_refine_ls_R_factor_all     0.0228
_refine_ls_R_factor_gt     0.0217
_refine_ls_wR_factor_gt     0.0553
_refine_ls_wR_factor_ref     0.0559
_refine_ls_goodness_of_fit_ref     1.055
_refine_ls_restrained_S_all     1.055
_refine_ls_number_reflns     2807
_refine_ls_number_parameters     102
_refine_ls_number_restraints     0
_refine_ls_weighting_scheme     calc
_refine_ls_weighting_details
           'calc w=1/[\s^2^(Fo^2^)+(0.0324P)^2^+1.09P] where P=(Fo^2^+2Fc^2^)/3'
_atom_sites_solution_primary     direct
_atom_sites_solution_secondary     difmap
_refine_ls_shift/su_max     0.001
_refine_ls_shift/su_mean     0.000
_refine_diff_density_max     2.214
_refine_diff_density_min     -1.773
_refine_ls_extinction_method     'SHELXL97 (Sheldrick, 2008)'
_refine_ls_extinction_coef     0.0037(3)
_refine_ls_extinction_expression
                                  'Fc^*^=kFc[1+0.001xFc^2^\l^3^/sin(2\q)]^-1/4^'
loop_
    _atom_type_symbol
    _atom_type_description
    _atom_type_scat_dispersion_real
    _atom_type_scat_dispersion_imag
    _atom_type_scat_source
    'O' 'O' 0.0106 0.0060
                         'International Tables Vol C Tables 4.2.6.8 and 6.1.1.4'
    'Zn' 'Zn' 0.2839 1.4301
                         'International Tables Vol C Tables 4.2.6.8 and 6.1.1.4'
    'As' 'As' 0.0499 2.0058
                         'International Tables Vol C Tables 4.2.6.8 and 6.1.1.4'
    'Ba' 'Ba' -0.3244 2.2819
                         'International Tables Vol C Tables 4.2.6.8 and 6.1.1.4'
_computing_data_collection     'COLLECT (Nonius, 2002)'
_computing_cell_refinement     'SCALEPACK (Otwinowski & Minor, 1997)'
_computing_data_reduction
;
DENZO-SMN (Otwinowski & Minor, 1997; Otwinowski <i>et al.</i>,
2003) and
<i>WinGX</i> (Farrugia, 1999)
;
_computing_structure_solution     'SIR97 (Altomare <i>et al</i>., 1997)'
_computing_structure_refinement     'SHELXL97 (Sheldrick, 2008)'
_computing_molecular_graphics     'ATOMS (Dowty, 2000)'
_computing_publication_material     'publCIF (Westrip, 2008)'
loop_
    _atom_site_type_symbol
    _atom_site_label
    _atom_site_fract_x
    _atom_site_fract_y
    _atom_site_fract_z
    _atom_site_U_iso_or_equiv
    _atom_site_adp_type
    _atom_site_calc_flag
    _atom_site_refinement_flags
    _atom_site_occupancy
    _atom_site_disorder_assembly
    _atom_site_disorder_group
    Ba Ba1 0.21674(4) 0.34610(2) 0.715139(16) 0.01062(5) Uani d . 1 . .
    Zn Zn1 0.66892(8) 0.14866(4) 0.88747(3) 0.01171(8) Uani d . 1 . .
    As As1 0.75049(6) 0.03337(3) 0.65727(2) 0.00781(6) Uani d . 1 . .
    As As2 0.67177(6) 0.31336(4) 0.51369(2) 0.00760(6) Uani d . 1 . .
    O O1 0.7114(5) 0.1140(3) 0.53795(18) 0.0143(4) Uani d . 1 . .
    O O2 0.6667(5) -0.1533(3) 0.6483(2) 0.0130(4) Uani d . 1 . .
    O O3 1.0297(5) 0.0613(3) 0.6914(2) 0.0175(5) Uani d . 1 . .
    O O4 0.5580(4) 0.1208(3) 0.73543(19) 0.0111(4) Uani d . 1 . .
    O O5 0.8103(5) 0.3354(3) 0.40399(19) 0.0117(4) Uani d . 1 . .
    O O6 0.3801(5) 0.3486(3) 0.5158(2) 0.0114(4) Uani d . 1 . .
    O O7 0.8042(5) 0.4073(3) 0.60893(18) 0.0131(4) Uani d . 1 . .
loop_
    _atom_site_aniso_label
    _atom_site_aniso_U_11
    _atom_site_aniso_U_22
    _atom_site_aniso_U_33
    _atom_site_aniso_U_12
    _atom_site_aniso_U_13
    _atom_site_aniso_U_23
    Ba1 0.01013(8) 0.01003(8) 0.01171(8) 0.00076(5) -0.00048(7) -0.00098(5)
    Zn1 0.01165(17) 0.01094(16) 0.01254(16) -0.00053(12) -0.00077(14)
                                                                     0.00057(11)
    As1 0.00859(13) 0.00678(12) 0.00807(12) 0.00043(9) -0.00037(11) 0.00005(9)
    As2 0.00792(12) 0.00819(12) 0.00668(11) -0.00004(10) -0.00003(10) 0.00028(9)
    O1 0.0249(13) 0.0089(9) 0.0092(9) 0.0013(9) -0.0022(9) 0.0006(7)
    O2 0.0166(11) 0.0048(9) 0.0176(11) -0.0001(8) 0.0022(9) -0.0011(7)
    O3 0.0091(10) 0.0163(11) 0.0270(13) -0.0004(8) -0.0051(9) 0.0005(10)
    O4 0.0105(10) 0.0133(10) 0.0097(9) 0.0012(8) 0.0021(7) -0.0029(8)
    O5 0.0094(10) 0.0162(10) 0.0096(10) 0.0000(8) 0.0035(8) 0.0014(7)
    O6 0.0087(10) 0.0145(10) 0.0110(10) 0.0005(7) 0.0000(8) -0.0022(8)
    O7 0.0172(10) 0.0110(9) 0.0111(9) -0.0013(9) -0.0075(8) -0.0008(7)
_geom_special_details
;
All e.s.d.'s (except the e.s.d. in the dihedral angle between two l.s. planes)
are estimated using the full covariance matrix. The cell e.s.d.'s are taken
into account individually in the estimation of e.s.d.'s in distances, angles
and torsion angles; correlations between e.s.d.'s in cell parameters are only
used when they are defined by crystal symmetry. An approximate (isotropic)
treatment of cell e.s.d.'s is used for estimating e.s.d.'s involving l.s.
planes.
;
loop_
    _geom_bond_atom_site_label_1
    _geom_bond_atom_site_label_2
    _geom_bond_site_symmetry_2
    _geom_bond_distance
    _geom_bond_publ_flag
    Ba1 O3 2_656 2.641(3) ?
    Ba1 O3 1_455 2.674(3) ?
    Ba1 O4 . 2.734(3) ?
    Ba1 O7 1_455 2.768(3) ?
    Ba1 O6 . 2.809(3) ?
    Ba1 O2 2_556 2.821(3) ?
    Ba1 O4 2_556 2.889(3) ?
    Ba1 O5 4_566 3.002(3) ?
    Ba1 O5 3_666 3.157(2) ?
    Zn1 O2 2_656 1.989(2) ?
    Zn1 O5 4_566 2.034(3) ?
    Zn1 O7 2_646 2.071(3) ?
    Zn1 O6 4_666 2.082(3) ?
    Zn1 O4 . 2.132(3) ?
    As1 O3 . 1.652(3) ?
    As1 O2 . 1.669(2) ?
    As1 O4 . 1.678(2) ?
    As1 O1 . 1.746(2) ?
    As2 O5 . 1.667(3) ?
    As2 O6 . 1.669(3) ?
    As2 O7 . 1.676(2) ?
    As2 O1 . 1.751(2) ?
loop_
    _geom_angle_atom_site_label_1
    _geom_angle_atom_site_label_2
    _geom_angle_atom_site_label_3
    _geom_angle_site_symmetry_1
    _geom_angle_site_symmetry_3
    _geom_angle
    _geom_angle_publ_flag
    O3 Ba1 O3 2_656 1_455 154.69(6) ?
    O3 Ba1 O4 2_656 . 93.77(8) ?
    O3 Ba1 O4 1_455 . 69.23(8) ?
    O3 Ba1 O7 2_656 1_455 124.18(8) ?
    O3 Ba1 O7 1_455 1_455 77.40(8) ?
    O4 Ba1 O7 . 1_455 140.60(7) ?
    O3 Ba1 O6 2_656 . 105.27(9) ?
    O3 Ba1 O6 1_455 . 91.37(8) ?
    O4 Ba1 O6 . . 82.47(7) ?
    O7 Ba1 O6 1_455 . 77.89(8) ?
    O3 Ba1 O2 2_656 2_556 96.19(9) ?
    O3 Ba1 O2 1_455 2_556 77.12(8) ?
    O4 Ba1 O2 . 2_556 118.34(7) ?
    O7 Ba1 O2 1_455 2_556 71.81(8) ?
    O6 Ba1 O2 . 2_556 149.22(8) ?
    O3 Ba1 O4 2_656 2_556 67.32(8) ?
    O3 Ba1 O4 1_455 2_556 123.92(8) ?
    O4 Ba1 O4 . 2_556 157.94(3) ?
    O7 Ba1 O4 1_455 2_556 60.91(7) ?
    O6 Ba1 O4 . 2_556 112.59(7) ?
    O2 Ba1 O4 2_556 2_556 56.12(7) ?
    O3 Ba1 O5 2_656 4_566 82.60(8) ?
    O3 Ba1 O5 1_455 4_566 72.34(8) ?
    O4 Ba1 O5 . 4_566 55.22(7) ?
    O7 Ba1 O5 1_455 4_566 132.28(8) ?
    O6 Ba1 O5 . 4_566 137.57(7) ?
    O2 Ba1 O5 2_556 4_566 66.11(8) ?
    O4 Ba1 O5 2_556 4_566 108.88(7) ?
    O3 Ba1 O5 2_656 3_666 70.18(8) ?
    O3 Ba1 O5 1_455 3_666 135.12(8) ?
    O4 Ba1 O5 . 3_666 133.79(7) ?
    O7 Ba1 O5 1_455 3_666 62.59(7) ?
    O6 Ba1 O5 . 3_666 62.25(7) ?
    O2 Ba1 O5 2_556 3_666 106.58(7) ?
    O4 Ba1 O5 2_556 3_666 52.15(7) ?
    O5 Ba1 O5 4_566 3_666 151.15(6) ?
    O2 Zn1 O5 2_656 4_566 115.47(11) ?
    O2 Zn1 O7 2_656 2_646 145.21(11) ?
    O5 Zn1 O7 4_566 2_646 97.87(11) ?
    O2 Zn1 O6 2_656 4_666 85.52(11) ?
    O5 Zn1 O6 4_566 4_666 118.44(11) ?
    O7 Zn1 O6 2_646 4_666 87.17(10) ?
    O2 Zn1 O4 2_656 . 90.21(11) ?
    O5 Zn1 O4 4_566 . 79.64(10) ?
    O7 Zn1 O4 2_646 . 86.10(10) ?
    O6 Zn1 O4 4_666 . 161.45(10) ?
    O2 Zn1 Ba1 2_656 2_546 142.43(9) ?
    O5 Zn1 Ba1 4_566 2_546 59.85(7) ?
    O7 Zn1 Ba1 2_646 2_546 48.98(7) ?
    O6 Zn1 Ba1 4_666 2_546 130.97(7) ?
    O4 Zn1 Ba1 . 2_546 52.43(7) ?
    O2 Zn1 Ba1 2_656 . 77.81(9) ?
    O5 Zn1 Ba1 4_566 . 51.31(7) ?
    O7 Zn1 Ba1 2_646 . 120.23(7) ?
    O6 Zn1 Ba1 4_666 . 150.26(7) ?
    O4 Zn1 Ba1 . . 44.28(7) ?
    O3 As1 O2 . . 115.24(14) ?
    O3 As1 O4 . . 112.25(14) ?
    O2 As1 O4 . . 106.77(13) ?
    O3 As1 O1 . . 108.22(15) ?
    O2 As1 O1 . . 106.10(13) ?
    O4 As1 O1 . . 107.88(13) ?
    O5 As2 O6 . . 117.03(14) ?
    O5 As2 O7 . . 113.66(13) ?
    O6 As2 O7 . . 109.72(13) ?
    O5 As2 O1 . . 102.27(12) ?
    O6 As2 O1 . . 107.34(13) ?
    O7 As2 O1 . . 105.74(12) ?
    As1 O1 As2 . . 124.67(14) ?
