# Supplementary material for: Barium zinc diarsenate
Source: Acta Crystallogr Sect E Struct Rep Online. 2008 Aug 9;64(Pt 9):i57. doi: 10.1107/S1600536808025336 (PMC2960529; doi:10.1107/S1600536808025336)
Supplement: Supplementary file 2 [file e-64-00i57-Isup2.hkl]

#
# h,k,l, Fc-squared, Fo-squared, sigma(Fo-squared) and status flag
#
data_I
_shelx_title ' baznda in P2(1)/n'
_shelx_refln_list_code          4
_shelx_F_calc_maximum      360.21
_exptl_crystal_F_000       832.00
_reflns_d_resolution_high  0.6201
 
loop_
 _symmetry_equiv_pos_as_xyz
 'x, y, z'
 '-x+1/2, y+1/2, -z+1/2'
 '-x, -y, -z'
 'x-1/2, -y-1/2, z-1/2'
 
_cell_length_a     5.6260
_cell_length_b     8.5570
_cell_length_c    13.3170
_cell_angle_alpha  90.000
_cell_angle_beta   90.010
_cell_angle_gamma  90.000
 
_shelx_F_squared_multiplier     1.000
 
loop_
 _refln_index_h
 _refln_index_k
 _refln_index_l
 _refln_F_squared_calc
 _refln_F_squared_meas
 _refln_F_squared_sigma
 _refln_observed_status
   4   0   0    10911.25    11135.12    176.25 o
   6   0   0      630.51      620.86     27.70 o
   8   0   0      492.39      510.83     46.49 o
   1   1   0     1681.89     1602.37     13.21 o
   2   1   0    29012.33    26921.60    290.07 o
   3   1   0    10151.23     9772.91    104.64 o
   4   1   0    26514.62    25227.94    285.64 o
   5   1   0     4927.64     4804.73     64.54 o
   6   1   0     8201.28     8307.95    127.96 o
   7   1   0     2504.25     2569.08     63.91 o
   8   1   0       87.13       72.33     22.04 o
   9   1   0      411.87      337.68     42.19 o
   0   2   0     5223.94     4742.06     79.94 o
   1   2   0    46995.01    47372.46    637.25 o
   2   2   0     1033.33     1035.94      9.98 o
   3   2   0    14636.57    14061.65    194.59 o
   4   2   0     6722.75     6534.22     77.02 o
   5   2   0     6369.38     6316.35    110.86 o
   6   2   0     7757.22     8052.25    136.88 o
   7   2   0     1723.45     1798.13     44.59 o
   8   2   0     3160.60     3347.01     97.13 o
   1   3   0     4014.93     3945.20     29.31 o
   2   3   0      124.14      118.28      3.44 o
   3   3   0     7622.45     6857.42     79.40 o
   4   3   0       39.59       57.28      4.26 o
   5   3   0     9911.16     9493.96    117.97 o
   6   3   0      687.15      715.82     19.20 o
   7   3   0     5874.49     6237.03    114.66 o
   8   3   0      142.31      197.50     25.82 o
   0   4   0    49559.92    53654.09    557.71 o
   1   4   0      266.20      409.07      5.80 o
   2   4   0     9383.81     9512.96     85.75 o
   3   4   0       79.61      105.79     12.42 o
   4   4   0      217.29      217.91      9.44 o
   5   4   0      356.66      383.27     28.83 o
   6   4   0     2293.36     2354.52     45.14 o
   7   4   0        0.04      -13.08     14.96 o
   8   4   0     2007.34     2157.89     99.66 o
   1   5   0     2084.23     2233.34     30.91 o
   2   5   0    13073.83    12915.83    121.17 o
   3   5   0     4600.59     4688.81     71.96 o
   4   5   0    19687.95    19707.90    312.98 o
   5   5   0      744.36      748.02     20.83 o
   6   5   0     6975.97     7245.29    161.87 o
   7   5   0      116.49      114.55     17.89 o
   8   5   0     1121.36     1105.51     48.56 o
   0   6   0    66626.01    61537.81   1380.35 o
   1   6   0     6064.52     5786.78    130.27 o
   2   6   0    33311.16    33226.06    288.37 o
   3   6   0      708.86      733.97     11.46 o
   4   6   0      688.75      745.29     16.45 o
   5   6   0     3894.99     3981.31     59.37 o
   6   6   0      743.66      734.12     23.25 o
   7   6   0     4786.07     4971.02    162.58 o
   8   6   0      405.24      432.50     41.27 o
   1   7   0     5224.38     5133.13     49.25 o
   2   7   0     4841.45     4812.76     49.40 o
   3   7   0    13663.26    13117.21    227.60 o
   4   7   0     6876.44     6916.75    171.03 o
   5   7   0    10021.58    10076.07    199.71 o
   6   7   0     1158.37     1192.41     32.57 o
   7   7   0     1607.05     1632.45     59.26 o
   0   8   0      919.45      987.22     19.42 o
   1   8   0    37930.77    37857.35   1212.31 o
   2   8   0      178.94      184.53     10.19 o
   3   8   0    15262.88    15659.99    237.11 o
   4   8   0      145.74      160.44     14.51 o
   5   8   0     3035.54     2923.81     75.99 o
   6   8   0      964.86     1005.37     44.76 o
   7   8   0      695.84      689.44     59.07 o
   1   9   0        9.89       30.29      9.55 o
   2   9   0       93.64       91.86      9.06 o
   3   9   0     1834.32     1792.78     39.80 o
   4   9   0      587.01      551.37     36.79 o
   5   9   0     1694.88     1580.58     63.44 o
   6   9   0     1440.42     1415.34     63.29 o
   0  10   0    14263.34    14497.57    472.27 o
   1  10   0     5169.94     5386.31     96.46 o
   2  10   0     8126.64     7961.50    310.20 o
   3  10   0      802.89      758.18     58.10 o
   4  10   0     2817.48     2814.64     78.40 o
   5  10   0       74.60       56.03     19.63 o
   6  10   0      615.75      530.14     38.47 o
   1  11   0      954.49      936.26     38.85 o
   2  11   0      454.21      478.71     28.65 o
   3  11   0     3856.72     3737.14    170.45 o
   4  11   0     1619.26     1497.87     85.30 o
   5  11   0     1433.70     1301.35    142.37 o
   0  12   0      313.36      348.64     41.09 o
   1  12   0     6399.24     6746.36    153.67 o
   2  12   0      160.02      194.66     26.88 o
   3  12   0      472.66      461.28     43.25 o
   4  12   0      175.55      124.26     41.25 o
   1  13   0     1031.19     1051.73     48.73 o
   2  13   0        1.07       -0.51     25.99 o
   3  13   0     6415.90     6564.76    225.12 o
  -9   0   1     1970.01     2117.61    123.59 o
  -7   0   1      669.40      759.51     42.99 o
  -5   0   1      940.68      907.90     26.71 o
  -3   0   1     2841.17     3050.02     46.05 o
  -1   0   1      305.52      401.48     16.38 o
   1   0   1      757.40      779.38     10.33 o
   3   0   1     1395.79     1351.79     22.55 o
   5   0   1     1969.23     1699.00     75.90 o
   7   0   1      505.04      492.44     36.30 o
   9   0   1      854.94      811.23     68.47 o
  -9   1   1     3140.28     3186.44    107.14 o
  -8   1   1     2008.23     1990.95     75.01 o
  -7   1   1     5800.92     6161.02    113.61 o
  -6   1   1     3458.03     3540.61     58.11 o
  -5   1   1     4653.36     4756.05     69.85 o
  -4   1   1     3632.80     3592.95     45.10 o
  -3   1   1      655.61      720.05     11.51 o
  -2   1   1      419.58      441.04      6.24 o
  -1   1   1     1418.23     1636.55     14.19 o
   0   1   1     4173.23     1365.26   1063.35 o
   1   1   1     1228.74     1502.15     22.97 o
   2   1   1     1053.40     1030.06     18.43 o
   3   1   1     1672.59     1774.89     20.74 o
   4   1   1     8334.66     8077.85     91.29 o
   5   1   1     3049.24     3065.61     43.88 o
   6   1   1     7656.71     7794.15    144.88 o
   7   1   1     3171.90     3317.04     76.05 o
   8   1   1     5073.00     5560.82    135.42 o
   9   1   1     2511.69     2646.31     93.65 o
  -8   2   1      557.93      548.53     36.61 o
  -7   2   1     1696.06     1741.19     50.41 o
  -6   2   1      561.02      557.38     17.89 o
  -5   2   1     6496.47     6503.83     76.04 o
  -4   2   1     7568.47     7208.18    168.02 o
  -3   2   1    18254.53    17679.63    151.61 o
  -2   2   1    11488.06    11697.55     87.18 o
  -1   2   1    22412.33    23584.52    199.88 o
   0   2   1     2737.98     2991.39     51.96 o
   1   2   1    14095.82    14548.22     95.98 o
   2   2   1    29303.58    29076.77    445.86 o
   3   2   1    10654.72    10606.67     96.57 o
   4   2   1    16990.65    16013.53    156.92 o
   5   2   1     4755.32     4722.14    112.87 o
   6   2   1     1426.78     1393.85     29.76 o
   7   2   1     2768.14     3012.62    109.57 o
   8   2   1      796.46      830.93     40.60 o
  -8   3   1     3745.08     4079.53    114.36 o
  -7   3   1      860.09      835.06     30.39 o
  -6   3   1     4873.99     5003.92    155.47 o
  -5   3   1     1720.46     1714.86     49.25 o
  -4   3   1     2894.09     2925.50     36.71 o
  -3   3   1     1055.44     1070.12     21.90 o
  -2   3   1    23057.26    23456.92    277.70 o
  -1   3   1      103.30      110.33      2.58 o
   0   3   1    75282.50    76804.15   1370.71 o
   1   3   1       47.62       81.11      2.79 o
   2   3   1    21253.83    20989.94    204.19 o
   3   3   1     1537.11     1532.60     24.55 o
   4   3   1     3438.06     3433.97     59.68 o
   5   3   1     3805.72     3737.13     51.45 o
   6   3   1    11394.43    11683.95    160.37 o
   7   3   1     1785.09     1898.90     75.64 o
   8   3   1     5853.94     6549.74    157.29 o
  -8   4   1     1658.39     1758.24     65.41 o
  -7   4   1     2172.38     2226.24     54.37 o
  -6   4   1     2272.13     2277.89     95.68 o
  -5   4   1     5734.39     5670.39    142.67 o
  -4   4   1    10815.88    10609.57    124.75 o
  -3   4   1    12634.12    12560.92    159.93 o
  -2   4   1    12783.00    12953.39     93.88 o
  -1   4   1     9129.21     9230.94    264.79 o
   0   4   1    23982.98    24776.68    594.21 o
   1   4   1    12160.90    12001.71    280.46 o
   2   4   1    33584.13    33470.05    266.87 o
   3   4   1    22892.86    22780.60    215.55 o
   4   4   1    28402.28    28422.65    580.20 o
   5   4   1    10909.95    10912.26    182.32 o
   6   4   1     4887.02     5138.39     80.01 o
   7   4   1     2667.96     2678.35    126.48 o
   8   4   1      648.83      529.27     35.52 o
  -8   5   1      729.81      772.04     57.67 o
  -7   5   1     6027.37     6471.94    128.17 o
  -6   5   1     2109.30     2196.46    101.80 o
  -5   5   1     4057.39     4148.03     67.24 o
  -4   5   1      940.52      995.32     18.05 o
  -3   5   1     4599.30     4708.91     47.77 o
  -2   5   1     1979.31     2044.56     20.24 o
  -1   5   1     7742.52     7378.37    100.06 o
   0   5   1     4413.95     4364.58     95.59 o
   1   5   1    10556.98    10551.29    137.02 o
   2   5   1      778.12      855.94     11.07 o
   3   5   1     1794.96     1896.34     22.92 o
   4   5   1     1892.11     1905.17     28.67 o
   5   5   1     2435.56     2485.31     45.81 o
   6   5   1     3969.11     4118.64     73.79 o
   7   5   1     3532.87     3663.56     80.63 o
   8   5   1      923.53      977.14     44.48 o
  -8   6   1      874.94      861.25     85.28 o
  -7   6   1      242.78      219.66     34.29 o
  -6   6   1     2921.41     3122.68     68.12 o
  -5   6   1     1566.59     1565.40     36.82 o
  -4   6   1     9049.10     9167.96    192.67 o
  -3   6   1     4581.16     4571.29     78.16 o
  -2   6   1    11089.44    10661.83    196.41 o
  -1   6   1     4363.99     4591.41     56.22 o
   0   6   1     8113.28     7938.27    108.26 o
   1   6   1     2988.16     3106.58     64.06 o
   2   6   1     7641.45     7550.53    104.67 o
   3   6   1     3758.07     3661.98     55.14 o
   4   6   1     6675.39     6612.71     83.97 o
   5   6   1     2190.13     2217.86     61.93 o
   6   6   1     3054.53     3220.17     80.70 o
   7   6   1      587.94      551.52     26.35 o
   8   6   1     1267.18     1214.25     62.78 o
  -7   7   1     1169.70     1105.21     59.68 o
  -6   7   1     3047.39     3125.40     62.33 o
  -5   7   1      775.33      797.08     34.68 o
  -4   7   1      881.81      881.96     21.28 o
  -3   7   1      674.18      658.48     13.74 o
  -2   7   1      303.38      308.28      8.45 o
  -1   7   1     3062.67     3123.93     36.34 o
   0   7   1     1658.88     1621.44     24.15 o
   1   7   1     4540.97     4590.90    147.64 o
   2   7   1      234.34      224.83      6.56 o
   3   7   1     1045.08      985.65     18.22 o
   4   7   1     1026.94     1052.70     22.17 o
   5   7   1      497.30      463.79     23.37 o
   6   7   1     3537.15     3691.00     81.75 o
   7   7   1      754.48      747.85     39.37 o
  -7   8   1      518.64      480.73     39.77 o
  -6   8   1      376.61      435.96     52.04 o
  -5   8   1      680.16      638.68     25.15 o
  -4   8   1     1637.63     1597.88     74.89 o
  -3   8   1     3044.97     3094.04    100.91 o
  -2   8   1     1211.19     1162.81     78.11 o
  -1   8   1      740.24      753.62     24.37 o
   0   8   1      318.58      309.87      9.93 o
   1   8   1      898.64      924.86     27.49 o
   2   8   1     2512.91     2444.01     52.56 o
   3   8   1     5331.36     5442.02    157.81 o
   4   8   1     3168.68     3191.12     66.66 o
   5   8   1      952.08      910.47     34.87 o
   6   8   1      528.39      522.44     46.29 o
   7   8   1      200.04      163.08     41.00 o
  -6   9   1     1584.51     1443.40     82.65 o
  -5   9   1     3059.04     2786.45    146.69 o
  -4   9   1      912.43      829.18     69.87 o
  -3   9   1      226.36      249.68     46.48 o
  -2   9   1     1797.61     1867.31     87.10 o
  -1   9   1     3474.68     3536.88     85.75 o
   0   9   1     3016.36     3079.16     52.15 o
   1   9   1     3733.57     3591.16     67.54 o
   2   9   1      788.10      770.22     60.42 o
   3   9   1      570.76      553.48     31.88 o
   4   9   1     1739.04     1789.30     47.59 o
   5   9   1     6132.22     6444.34    133.38 o
   6   9   1     3536.31     3474.49    168.36 o
  -6  10   1      490.20      455.59     38.31 o
  -5  10   1     1470.71     1298.50    214.67 o
  -4  10   1     1105.30     1064.67     83.32 o
  -3  10   1     2623.52     2791.97    302.71 o
  -2  10   1     2287.08     2206.84    137.44 o
  -1  10   1     1275.90     1406.11     48.01 o
   0  10   1     4206.26     4511.71    117.45 o
   1  10   1     3203.14     3192.93    143.13 o
   2  10   1     4842.51     4692.20    117.87 o
   3  10   1     6249.86     6296.60    121.59 o
   4  10   1     2767.73     2738.30     75.83 o
   5  10   1     3739.82     3686.60    122.47 o
   6  10   1      724.56      632.81     37.62 o
  -5  11   1     1459.26     1354.86     73.00 o
  -4  11   1       32.48      -27.91     27.91 o
  -3  11   1     1578.70     1553.59    103.01 o
  -2  11   1      952.12      955.62     39.12 o
  -1  11   1     5822.28     5931.22    129.42 o
   0  11   1     1539.31     1588.25     49.57 o
   1  11   1     3970.56     4084.06     97.47 o
   2  11   1      593.22      613.91     39.04 o
   3  11   1      628.77      679.94     34.94 o
   4  11   1       84.16       70.32     25.20 o
   5  11   1     1548.89     1290.11     91.53 o
  -4  12   1     2287.85     1999.65    195.48 o
  -3  12   1     1803.24     1732.80    107.48 o
  -2  12   1     3390.00     3362.90    134.51 o
  -1  12   1     3049.16     3067.53     86.17 o
   0  12   1     2472.33     2478.10     73.70 o
   1  12   1     3414.49     3494.95     91.84 o
   2  12   1     2752.15     2901.29    112.05 o
   3  12   1     2569.25     2461.75     87.27 o
   4  12   1     2366.27     2281.88    179.44 o
  -3  13   1       91.16       35.63     50.84 o
  -2  13   1      742.79      710.88     46.79 o
  -1  13   1      988.66      996.89     78.57 o
   0  13   1      598.89      657.52     40.11 o
   1  13   1     1090.77     1125.75     51.17 o
   2  13   1      471.97      483.55     72.58 o
   3  13   1      228.29      197.17     58.63 o
  -8   0   2     1203.45     1251.37     76.13 o
  -6   0   2     8928.42     9237.94    249.07 o
  -4   0   2    23989.78    23360.53    600.01 o
  -2   0   2     5183.35     4463.07    104.58 o
   0   0   2     7073.63     7483.58    103.45 o
   2   0   2     4058.48     4093.56     47.89 o
   4   0   2    23487.97    23834.98    364.57 o
   6   0   2    16918.13    17574.87    339.54 o
   8   0   2     3095.04     3380.20    131.17 o
  -9   1   2      958.95     1012.60    102.79 o
  -8   1   2     6154.56     6914.52    158.37 o
  -7   1   2     6969.72     7509.48    136.33 o
  -6   1   2     7951.66     7913.13    114.21 o
  -5   1   2    14056.24    14121.01    141.87 o
  -4   1   2     4193.60     4033.09     69.20 o
  -3   1   2    23827.70    23384.00    211.23 o
  -2   1   2      731.27      815.43     10.22 o
  -1   1   2    15733.99    16912.90    201.81 o
   0   1   2      325.22      491.22     14.43 o
   1   1   2     8151.31     9053.93     59.10 o
   2   1   2     1290.00     1271.32     15.45 o
   3   1   2     9926.44     9913.41     90.92 o
   4   1   2     6169.55     5756.46     67.91 o
   5   1   2     6795.52     6647.27     96.36 o
   6   1   2     3026.69     2976.93     64.06 o
   7   1   2     3202.41     3279.49     79.73 o
   8   1   2     4108.44     4517.58    123.52 o
   9   1   2      402.27      244.40     50.46 o
  -8   2   2      196.67      222.70     25.43 o
  -7   2   2     3336.78     3522.19     80.93 o
  -6   2   2      635.59      680.18     19.65 o
  -5   2   2     1124.88     1128.87     25.37 o
  -4   2   2      472.46      495.77     12.68 o
  -3   2   2    21721.29    20238.05    193.31 o
  -2   2   2      395.69      439.85      6.21 o
  -1   2   2    52864.04    53158.71    726.85 o
   0   2   2     6958.58     6800.06    112.04 o
   1   2   2    32668.84    34267.02    259.67 o
   2   2   2      173.81      204.42      6.21 o
   3   2   2    10143.45     9969.82    139.33 o
   4   2   2     1234.26     1266.69     22.50 o
   5   2   2     1185.02     1149.30     18.80 o
   6   2   2     1395.33     1528.34     40.30 o
   7   2   2     1903.84     2007.78     54.75 o
   8   2   2      235.86      225.98     29.18 o
  -8   3   2      466.39      438.55     33.38 o
  -7   3   2     2381.37     2489.03     69.20 o
  -6   3   2     3488.49     3634.46     62.54 o
  -5   3   2    11140.02    10873.83    140.53 o
  -4   3   2     6278.99     6241.69     74.75 o
  -3   3   2    15104.06    15336.98    163.24 o
  -2   3   2     7456.53     7625.30    112.05 o
  -1   3   2     7834.17     8114.25     58.13 o
   0   3   2     6078.68     6521.39     60.97 o
   1   3   2    17640.64    17172.18    243.35 o
   2   3   2     2838.68     2932.89     23.94 o
   3   3   2    19509.37    19591.19    193.61 o
   4   3   2     3611.90     3563.42     45.17 o
   5   3   2     8289.91     8291.88     96.67 o
   6   3   2     1598.43     1648.47     48.27 o
   7   3   2     2580.22     2653.98     61.59 o
   8   3   2      466.97      474.21     32.86 o
  -8   4   2     1677.98     1854.42     67.59 o
  -7   4   2     4227.44     4554.39    105.91 o
  -6   4   2      497.34      492.08     19.43 o
  -5   4   2      406.80      411.50     13.34 o
  -4   4   2     2000.26     1892.40     39.66 o
  -3   4   2     8888.51     8557.40    134.74 o
  -2   4   2     2710.08     2502.51     24.02 o
  -1   4   2    22169.60    22148.91    443.79 o
   0   4   2     2913.42     2725.06     23.49 o
   1   4   2    15675.86    15611.13    288.87 o
   2   4   2     1118.32     1131.45     20.66 o
   3   4   2     3437.57     3369.36     45.42 o
   4   4   2     1373.34     1353.02     21.72 o
   5   4   2      629.48      650.29     16.58 o
   6   4   2     1082.17     1127.26     32.58 o
   7   4   2     1956.55     1975.31     75.15 o
   8   4   2      816.47      805.25     40.20 o
  -8   5   2     3672.20     4067.60    130.39 o
  -7   5   2      230.28      213.49     19.89 o
  -6   5   2     4149.66     4243.92    133.23 o
  -5   5   2     4285.79     4462.30     85.06 o
  -4   5   2     1207.31     1172.95     20.91 o
  -3   5   2    11071.95    10983.31    140.16 o
  -2   5   2     2329.68     2308.40     38.38 o
  -1   5   2     5526.84     5514.76    116.75 o
   0   5   2    12454.86    12034.80    110.18 o
   1   5   2     2228.70     2211.43     53.60 o
   2   5   2     4550.78     4291.32     36.58 o
   3   5   2     5212.79     5229.22     53.01 o
   4   5   2     1238.45     1280.56     20.53 o
   5   5   2     1827.72     1801.72     86.61 o
   6   5   2     2557.03     2541.40     71.46 o
   7   5   2      338.96      322.49     20.84 o
   8   5   2     4735.63     5104.41    159.13 o
  -8   6   2      759.71      668.72     42.56 o
  -7   6   2      362.26      296.32     29.53 o
  -6   6   2     2552.44     2690.21    123.99 o
  -5   6   2     1242.58     1275.73     36.81 o
  -4   6   2     5428.79     5501.49     80.68 o
  -3   6   2      288.02      263.43     19.88 o
  -2   6   2     5263.58     5172.65    112.02 o
  -1   6   2     1257.93     1272.05     32.60 o
   0   6   2     1351.46     1248.00     15.38 o
   1   6   2     1569.96     1524.89     52.06 o
   2   6   2     5394.30     5373.47     53.79 o
   3   6   2      396.97      376.26      8.30 o
   4   6   2     8523.22     8461.49    117.00 o
   5   6   2     1846.76     1859.45     33.61 o
   6   6   2     5628.53     5930.14    122.30 o
   7   6   2      732.72      685.21     37.51 o
   8   6   2     1431.51     1419.76     67.42 o
  -7   7   2     3447.17     3601.23     98.15 o
  -6   7   2     3324.71     3390.73    101.14 o
  -5   7   2     4724.65     4867.16    164.64 o
  -4   7   2     3291.44     3365.68     92.96 o
  -3   7   2     2055.70     1997.71     54.53 o
  -2   7   2     3020.97     3074.32     40.34 o
  -1   7   2     1480.82     1467.72     18.27 o
   0   7   2     3798.52     3899.23     62.89 o
   1   7   2      573.44      607.07     27.63 o
   2   7   2     6347.40     6455.80    168.36 o
   3   7   2      976.37     1002.71     19.19 o
   4   7   2     4419.91     4485.24     67.77 o
   5   7   2     1822.18     1688.17     43.46 o
   6   7   2     1658.24     1560.27     46.71 o
   7   7   2     1906.81     1755.52     99.52 o
  -7   8   2      655.03      622.93     64.13 o
  -6   8   2      813.30      809.38     43.71 o
  -5   8   2     3056.77     3129.28     63.76 o
  -4   8   2      258.02      275.36     14.66 o
  -3   8   2    13340.65    13468.19    377.52 o
  -2   8   2     2144.92     2162.41     99.10 o
  -1   8   2    14252.93    13657.45    344.83 o
   0   8   2     3765.62     3873.47     63.86 o
   1   8   2     9453.17     9590.38    231.06 o
   2   8   2      901.14      936.76     76.84 o
   3   8   2     7167.29     7704.52    333.55 o
   4   8   2      674.47      604.05     59.42 o
   5   8   2     2847.24     2894.71     72.97 o
   6   8   2      830.21      792.13     37.67 o
   7   8   2     1492.66     1494.30    104.39 o
  -6   9   2     7394.47     7966.01    246.11 o
  -5   9   2     4103.30     4123.08    139.24 o
  -4   9   2    11449.27    11408.18    360.86 o
  -3   9   2     6974.07     7010.00    221.21 o
  -2   9   2     6993.18     7288.94    244.03 o
  -1   9   2     1648.25     1556.96     47.03 o
   0   9   2      354.63      389.16     13.67 o
   1   9   2      726.22      761.49     39.28 o
   2   9   2     2852.01     2768.05    104.87 o
   3   9   2     2992.81     2964.59    165.05 o
   4   9   2     4404.37     4498.88    185.27 o
   5   9   2     1798.76     1611.48     62.77 o
   6   9   2     3397.60     3503.37    241.60 o
  -6  10   2      456.48      366.24     34.86 o
  -5  10   2      933.81      818.82     38.33 o
  -4  10   2     2158.50     2035.20    136.22 o
  -3  10   2       83.62      111.50     19.51 o
  -2  10   2     8728.36     8532.76    270.30 o
  -1  10   2     1334.45     1294.07     39.30 o
   0  10   2    11730.15    12377.17    191.25 o
   1  10   2     1054.57     1059.00     34.23 o
   2  10   2     6777.66     6873.73    190.46 o
   3  10   2       89.86       88.11     17.36 o
   4  10   2     1973.82     1870.77     94.75 o
   5  10   2      874.21      846.11     44.01 o
   6  10   2      542.75      552.10     42.99 o
  -5  11   2      774.66      662.10     52.21 o
  -4  11   2     2532.10     2212.86    254.60 o
  -3  11   2      954.50      943.19     76.83 o
  -2  11   2     1071.33     1170.26    125.46 o
  -1  11   2      741.47      788.12     34.64 o
   0  11   2     1410.62     1430.82     48.18 o
   1  11   2     1416.51     1480.50    101.49 o
   2  11   2     2678.12     2738.47     97.60 o
   3  11   2     2329.27     2108.26     89.36 o
   4  11   2     2286.38     2030.43    136.39 o
   5  11   2     1154.39      974.84     55.67 o
  -4  12   2      103.78       92.46     47.21 o
  -3  12   2     1401.84     1453.45     75.11 o
  -2  12   2      338.49      381.63     31.27 o
  -1  12   2      163.86      212.52     33.05 o
   0  12   2      184.18      202.69     47.96 o
   1  12   2      157.03      143.37     25.49 o
   2  12   2      445.28      482.15     36.47 o
   3  12   2      716.81      767.17     85.27 o
   4  12   2      267.53      212.03     37.75 o
  -2  13   2      361.36      374.82     37.19 o
  -1  13   2      358.82      387.56     42.25 o
   0  13   2      576.93      683.65     41.41 o
   1  13   2      228.56      239.63     44.73 o
   2  13   2      762.56      785.75     44.03 o
  -7   0   3     1934.42     2036.10     68.81 o
  -5   0   3    13504.93    13404.33    390.26 o
  -3   0   3    29012.96    28655.98   1113.26 o
  -1   0   3    62275.66    67098.38   1365.12 o
   1   0   3   129750.17   129943.87   3776.33 o
   3   0   3    72668.09    73363.05   1068.08 o
   5   0   3    13508.41    13279.28    249.10 o
   7   0   3      752.95      745.94     40.79 o
  -8   1   3      962.28     1021.07     46.41 o
  -7   1   3     2981.09     3199.09     74.18 o
  -6   1   3     1164.30     1176.03     30.54 o
  -5   1   3     7110.28     7063.20    156.21 o
  -4   1   3     5338.42     5030.97     73.54 o
  -3   1   3    30731.88    30393.30    302.38 o
  -2   1   3     3317.68     3213.01     30.48 o
  -1   1   3    55639.43    57187.19    717.10 o
   0   1   3     6866.06     7332.18     62.71 o
   1   1   3    31651.72    32797.46    396.40 o
   2   1   3     5186.53     5042.46     39.54 o
   3   1   3    15555.97    15182.35    138.25 o
   4   1   3    10340.07    10295.53    131.90 o
   5   1   3    15054.53    14992.12    187.45 o
   6   1   3     3032.40     3148.93     53.99 o
   7   1   3     6671.14     7131.50    131.18 o
   8   1   3     2328.86     2603.59     83.33 o
  -8   2   3     2340.66     2470.52     78.33 o
  -7   2   3      324.64      325.21     23.58 o
  -6   2   3     1067.46     1103.40     26.55 o
  -5   2   3     2577.49     2669.15     34.64 o
  -4   2   3     2570.48     2663.30     45.86 o
  -3   2   3     7053.97     6990.42     69.07 o
  -2   2   3    24026.29    25084.98    379.17 o
  -1   2   3     2164.30     2098.93     35.32 o
   0   2   3    31337.74    28951.66    314.23 o
   1   2   3     5327.88     5082.40     38.01 o
   2   2   3    36735.00    37449.21    453.33 o
   3   2   3     9726.63     9575.71    112.70 o
   4   2   3     6720.18     6508.02    110.80 o
   5   2   3     1412.99     1445.88     23.95 o
   6   2   3      932.19      980.22     24.51 o
   7   2   3      206.59      268.63     20.09 o
   8   2   3     1647.27     1679.73     59.93 o
  -8   3   3     3331.13     3623.11    108.19 o
  -7   3   3      243.22      204.97     23.74 o
  -6   3   3    13812.42    14234.58    203.71 o
  -5   3   3      328.96      316.97     23.86 o
  -4   3   3    37577.30    37398.22    515.09 o
  -3   3   3      815.55      846.29     13.68 o
  -2   3   3    33136.71    32137.60    444.87 o
  -1   3   3     1805.28     1866.80     16.46 o
   0   3   3    13532.10    12577.88    110.56 o
   1   3   3     2265.98     2268.98     19.51 o
   2   3   3    13996.78    13773.21    106.19 o
   3   3   3     1995.58     1905.62     20.86 o
   4   3   3    15114.77    14906.30    386.21 o
   5   3   3      759.46      741.00     18.40 o
   6   3   3     5682.87     5980.85    233.25 o
   7   3   3      432.42      428.48     26.03 o
   8   3   3     1275.04     1195.68     70.38 o
  -8   4   3     1758.32     1878.62     68.79 o
  -7   4   3     1524.22     1685.04     70.15 o
  -6   4   3      647.11      670.48     21.61 o
  -5   4   3     3020.49     2926.98     46.70 o
  -4   4   3     1561.11     1572.63     30.61 o
  -3   4   3     5563.08     5493.67     59.43 o
  -2   4   3     4959.74     4960.15     62.62 o
  -1   4   3    14946.43    14666.99    191.86 o
   0   4   3    12171.83    11777.24    140.16 o
   1   4   3    23550.23    22199.40    552.36 o
   2   4   3     4175.79     4000.70     38.53 o
   3   4   3    14612.20    14179.09    127.10 o
   4   4   3      752.32      788.13     22.90 o
   5   4   3     2064.59     2025.90     42.32 o
   6   4   3      466.96      473.17     18.38 o
   7   4   3      630.32      624.27     30.06 o
   8   4   3      909.25      865.95     62.76 o
  -8   5   3       95.84      115.63     24.10 o
  -7   5   3     1969.76     1988.10     71.32 o
  -6   5   3      392.73      387.90     17.56 o
  -5   5   3    11609.89    11892.75    186.23 o
  -4   5   3      907.15      918.38     16.49 o
  -3   5   3    50552.62    50673.71   1249.43 o
  -2   5   3     8974.53     8771.82     78.44 o
  -1   5   3    59421.34    59600.89   1575.43 o
   0   5   3    13993.09    13472.73    259.02 o
   1   5   3    39688.90    37598.77   1120.97 o
   2   5   3     6309.39     6170.63     50.79 o
   3   5   3    19289.85    19001.06    499.41 o
   4   5   3      631.39      636.23     13.67 o
   5   5   3     6413.31     6457.88    164.21 o
   6   5   3      347.22      344.89     19.39 o
   7   5   3     1498.85     1561.29     43.54 o
   8   5   3       41.46       36.80     29.32 o
  -8   6   3      134.48       76.28     25.22 o
  -7   6   3      702.57      721.25     70.60 o
  -6   6   3     1831.70     1956.49     66.49 o
  -5   6   3     3237.83     3271.77     97.18 o
  -4   6   3     4790.42     4828.52     98.60 o
  -3   6   3     7991.40     7922.38    149.61 o
  -2   6   3     5608.56     5430.64    161.57 o
  -1   6   3    11257.51    11257.27    227.55 o
   0   6   3     5598.31     5134.06     54.25 o
   1   6   3    20924.15    19106.91    627.50 o
   2   6   3    13894.10    13819.36    364.39 o
   3   6   3    18492.59    17959.14    251.60 o
   4   6   3     5331.82     5316.96     61.96 o
   5   6   3     3642.84     3609.86     57.50 o
   6   6   3      699.33      690.13     50.22 o
   7   6   3      310.14      259.74     26.69 o
   8   6   3      295.45      347.77     44.08 o
  -7   7   3     3665.63     3798.61    157.70 o
  -6   7   3     1401.54     1458.16     42.56 o
  -5   7   3     3926.82     4032.33    144.08 o
  -4   7   3     8113.91     8393.87    133.15 o
  -3   7   3     2040.09     2075.96     82.16 o
  -2   7   3    12886.80    12550.29    451.33 o
  -1   7   3     2298.47     2206.76     92.67 o
   0   7   3     9215.10     9020.89    100.43 o
   1   7   3      982.05      974.84     22.66 o
   2   7   3     4917.32     4856.36     94.67 o
   3   7   3     5069.46     4939.39    197.77 o
   4   7   3     4914.97     4744.35     73.87 o
   5   7   3     8836.61     8898.05    193.98 o
   6   7   3     2787.44     2910.57     77.77 o
   7   7   3     6008.91     6503.84    254.54 o
  -7   8   3      108.09       96.70     35.20 o
  -6   8   3     1115.34     1094.79     49.51 o
  -5   8   3      343.26      331.84     17.93 o
  -4   8   3     2595.61     2519.25     79.06 o
  -3   8   3     1728.28     1707.35     48.17 o
  -2   8   3     8345.51     8778.22    579.00 o
  -1   8   3     1195.98     1120.11     28.40 o
   0   8   3    18659.27    18844.35    215.13 o
   1   8   3      623.81      665.77     18.93 o
   2   8   3    18043.16    18154.84    401.31 o
   3   8   3      830.71      812.07     40.28 o
   4   8   3     6497.80     6596.46    203.37 o
   5   8   3      421.75      410.78     32.09 o
   6   8   3     1000.99      984.16     44.14 o
   7   8   3      186.69      199.58     39.92 o
  -6   9   3      940.47      930.69     62.55 o
  -5   9   3     1176.78     1097.17     69.13 o
  -4   9   3     1331.53     1308.47     36.32 o
  -3   9   3     1635.89     1617.35     88.82 o
  -2   9   3     1248.38     1224.50     25.99 o
  -1   9   3     1036.50     1082.43     44.77 o
   0   9   3       21.14       42.03     12.08 o
   1   9   3     2121.37     2062.64     44.00 o
   2   9   3      708.96      693.19     21.26 o
   3   9   3     2824.42     2722.36     61.27 o
   4   9   3      731.89      694.82     49.42 o
   5   9   3     1756.22     1684.65     69.99 o
   6   9   3      581.51      540.90     33.93 o
  -6  10   3       36.41       19.20     31.38 o
  -5  10   3      296.34      270.90     39.93 o
  -4  10   3      529.77      491.28     33.56 o
  -3  10   3     1631.07     1498.77    126.37 o
  -2  10   3      535.03      521.99     22.87 o
  -1  10   3     5326.92     5544.35     98.21 o
   0  10   3        4.20       31.72     15.57 o
   1  10   3     6378.51     6538.79    136.65 o
   2  10   3      699.37      702.37     26.80 o
   3  10   3     2188.30     2149.61     52.58 o
   4  10   3      401.45      341.97     27.28 o
   5  10   3      759.13      722.62     40.72 o
   6  10   3       24.59       99.07     43.23 o
  -5  11   3     4438.44     4184.91    140.28 o
  -4  11   3      984.15      844.43    102.94 o
  -3  11   3     6465.72     6489.71    151.56 o
  -2  11   3     1134.49     1137.76     41.14 o
  -1  11   3     6806.36     6943.69    147.72 o
   0  11   3      714.08      795.03     38.18 o
   1  11   3     3712.45     3987.23     83.38 o
   2  11   3      575.52      570.00     40.75 o
   3  11   3     2562.48     2764.33    186.33 o
   4  11   3     2558.44     2368.31    118.63 o
   5  11   3     1693.85     1427.91    167.92 o
  -4  12   3     3134.21     2757.77    205.68 o
  -3  12   3      193.69      168.03     38.77 o
  -2  12   3     3034.48     3323.93    105.60 o
  -1  12   3      582.31      661.05     39.27 o
   0  12   3     4406.60     4871.51    161.04 o
   1  12   3      940.04      934.16     42.61 o
   2  12   3     7860.19     8106.98    197.77 o
   3  12   3      496.62      499.77     51.45 o
   4  12   3     4068.26     3811.31    189.62 o
  -2  13   3     9725.62     9866.43    248.08 o
  -1  13   3       83.84       85.18     25.46 o
   0  13   3     8481.01     9130.63    339.72 o
   1  13   3       57.42      105.70     28.00 o
   2  13   3     4429.19     4745.12    244.30 o
  -8   0   4     3422.67     3883.89    156.75 o
  -6   0   4     4551.97     4801.61     99.24 o
  -4   0   4     2181.81     2210.02     95.80 o
  -2   0   4     4267.84     4279.14     57.95 o
   0   0   4     2553.75     3141.37     47.71 o
   2   0   4     3672.47     3717.35     41.98 o
   4   0   4     2013.98     2031.23     41.68 o
   6   0   4     3107.58     3122.43     87.18 o
   8   0   4     1378.55     1301.87    212.81 o
  -8   1   4      652.85      742.25     41.51 o
  -7   1   4     3430.84     3613.18     75.74 o
  -6   1   4     7049.08     7580.47    115.31 o
  -5   1   4     1994.99     2025.45     36.25 o
  -4   1   4    15890.38    16061.60    215.56 o
  -3   1   4    10186.15    10221.08    119.59 o
  -2   1   4    16893.75    17286.98    148.41 o
  -1   1   4    22901.92    23888.94    182.71 o
   0   1   4    13216.24    12796.81    106.34 o
   1   1   4    34725.68    35880.63    622.60 o
   2   1   4     6556.46     6877.73     98.64 o
   3   1   4    23781.85    23731.06    205.12 o
   4   1   4     6093.22     6286.34     81.61 o
   5   1   4     2322.58     2320.03     37.36 o
   6   1   4     3453.52     3516.12     62.17 o
   7   1   4     1500.37     1507.72     42.12 o
   8   1   4      538.07      578.16     34.49 o
  -8   2   4      416.84      432.65     29.31 o
  -7   2   4     1902.29     1947.48     74.90 o
  -6   2   4      290.77      315.63     14.37 o
  -5   2   4     6034.06     6083.52    160.97 o
  -4   2   4     2003.33     2031.53     28.66 o
  -3   2   4     7496.69     7330.77     76.69 o
  -2   2   4    11988.07    12416.63    125.47 o
  -1   2   4     1450.93     1385.70     20.44 o
   0   2   4    20666.54    20282.66    305.82 o
   1   2   4     2233.65     2605.23     28.22 o
   2   2   4    12305.41    12743.42     95.76 o
   3   2   4    12460.39    12237.98    148.98 o
   4   2   4     3437.82     3371.88     75.84 o
   5   2   4    15644.96    15206.19    209.56 o
   6   2   4      731.87      734.73     21.81 o
   7   2   4     4957.41     5230.85    104.04 o
   8   2   4      808.35      900.10     53.20 o
  -8   3   4      883.62      914.25     45.82 o
  -7   3   4     3924.86     4096.94    102.05 o
  -6   3   4      938.71      949.23     25.30 o
  -5   3   4      597.02      600.94     16.98 o
  -4   3   4     1458.36     1442.00     23.07 o
  -3   3   4    10508.98    10169.11    101.73 o
  -2   3   4     1435.71     1408.00     14.42 o
  -1   3   4     8054.31     7810.01    134.95 o
   0   3   4     8089.07     7636.66     84.05 o
   1   3   4    20043.11    19306.43    401.11 o
   2   3   4     2895.08     2622.75     25.95 o
   3   3   4    15778.74    15277.11    130.87 o
   4   3   4     2932.84     2849.31     47.37 o
   5   3   4      331.41      320.42     12.49 o
   6   3   4      365.61      380.33     18.89 o
   7   3   4     9025.84     9580.84    195.30 o
   8   3   4      454.58      433.22     31.53 o
  -8   4   4      707.83      598.84     37.69 o
  -7   4   4     4007.34     4184.05    102.93 o
  -6   4   4     4099.57     4155.01    146.11 o
  -5   4   4     8534.86     8571.26    180.44 o
  -4   4   4     5418.75     5267.43     81.22 o
  -3   4   4     5228.89     5226.95     63.52 o
  -2   4   4     2837.40     2837.63     39.78 o
  -1   4   4     2908.47     2868.98     33.95 o
   0   4   4     3418.04     3655.00     45.23 o
   1   4   4     3487.29     3503.23     75.46 o
   2   4   4     7429.82     7437.41    126.40 o
   3   4   4    13670.77    13502.76    121.62 o
   4   4   4    12769.06    12569.42    131.07 o
   5   4   4    20359.78    20954.59    360.37 o
   6   4   4     9159.29     9470.63    148.24 o
   7   4   4     7677.26     8258.98    204.70 o
   8   4   4     1854.60     1935.56     63.24 o
  -8   5   4     1295.10     1167.89     69.88 o
  -7   5   4      193.98      226.37     22.05 o
  -6   5   4     2558.09     2600.86     96.61 o
  -5   5   4      287.72      280.30     17.89 o
  -4   5   4     1433.85     1422.38     26.43 o
  -3   5   4     2062.68     2136.15     37.61 o
  -2   5   4     3023.11     3023.11     33.67 o
  -1   5   4     3300.91     3311.30    106.71 o
   0   5   4     2000.47     1767.91     38.10 o
   1   5   4     7573.46     7242.11    110.98 o
   2   5   4     2151.04     2044.73     28.73 o
   3   5   4     5267.79     5246.29     56.70 o
   4   5   4      926.27      950.56     26.86 o
   5   5   4      689.03      691.68     23.12 o
   6   5   4     3668.88     3780.23     85.98 o
   7   5   4      121.82      123.73     17.98 o
   8   5   4     3194.75     3340.46    108.88 o
  -7   6   4      365.78      341.46     28.08 o
  -6   6   4     1277.04     1354.84     40.79 o
  -5   6   4     1336.94     1330.79     32.21 o
  -4   6   4     1604.08     1550.82     56.74 o
  -3   6   4     3724.49     3684.48     43.39 o
  -2   6   4     1698.19     1758.08     45.96 o
  -1   6   4    11146.64    11547.00    260.67 o
   0   6   4     2856.54     2993.11     42.50 o
   1   6   4    14198.24    13831.80    389.29 o
   2   6   4     4063.43     3920.87     94.61 o
   3   6   4     4310.57     4226.38     48.92 o
   4   6   4     3229.76     3091.26     40.72 o
   5   6   4     2715.96     2719.01     45.21 o
   6   6   4     1475.57     1535.81     46.34 o
   7   6   4      914.49      921.12     46.41 o
  -7   7   4     1794.05     1718.45     58.73 o
  -6   7   4     2985.46     3130.33     81.68 o
  -5   7   4     2594.40     2638.81     71.88 o
  -4   7   4    11280.81    11418.07    306.94 o
  -3   7   4     2474.99     2490.94     42.09 o
  -2   7   4    10798.56    10847.17    233.42 o
  -1   7   4     6309.92     6199.49    127.59 o
   0   7   4     6985.17     7024.97     91.89 o
   1   7   4     7125.06     6874.94    246.65 o
   2   7   4     4903.09     4979.48    133.61 o
   3   7   4     2794.35     2700.06     41.36 o
   4   7   4     4350.80     4497.10    147.17 o
   5   7   4      987.77      933.21     46.25 o
   6   7   4     1340.17     1286.82     91.66 o
   7   7   4     1789.58     1919.33     81.49 o
  -7   8   4     1421.33     1266.63     68.72 o
  -6   8   4     2286.29     2390.47     63.97 o
  -5   8   4     2490.07     2566.39     52.80 o
  -4   8   4      844.44      820.92     73.35 o
  -3   8   4     3150.28     3043.02     61.54 o
  -2   8   4     1784.74     1750.22     74.67 o
  -1   8   4     1157.36     1082.97     26.37 o
   0   8   4     2432.53     2420.79     76.64 o
   1   8   4      522.02      522.13     29.33 o
   2   8   4      696.32      684.65     40.53 o
   3   8   4     3254.79     3176.55     74.97 o
   4   8   4     2127.96     2090.00     54.26 o
   5   8   4     3421.16     3434.72     91.23 o
   6   8   4     2643.17     2687.94     82.27 o
   7   8   4     1579.12     1473.88     74.09 o
  -6   9   4      863.44      778.92     44.01 o
  -5   9   4      422.79      360.98     27.09 o
  -4   9   4     1980.27     1843.49    107.87 o
  -3   9   4     2302.40     2292.84     87.07 o
  -2   9   4     6370.69     6777.64    374.85 o
  -1   9   4     4493.43     4514.96    138.05 o
   0   9   4    11401.19    11805.02    189.68 o
   1   9   4     7432.18     7535.45    113.74 o
   2   9   4    14223.23    14584.84    315.75 o
   3   9   4     4163.78     4023.03     83.03 o
   4   9   4     5018.99     5021.61    129.74 o
   5   9   4      182.48      204.31     36.03 o
   6   9   4      330.15      279.83     39.28 o
  -6  10   4     1656.36     1277.83    243.91 o
  -5  10   4      982.24      797.11     90.01 o
  -4  10   4     2021.11     1678.00     85.62 o
  -3  10   4     1089.30      915.16    102.70 o
  -2  10   4     2280.54     2245.31     57.25 o
  -1  10   4      236.46      285.15     33.61 o
   0  10   4     1112.82     1132.69     33.12 o
   1  10   4      387.01      364.26     20.90 o
   2  10   4     1674.87     1642.12     43.04 o
   3  10   4     2616.59     2427.70     60.82 o
   4  10   4     4860.03     4859.69    128.43 o
   5  10   4     1979.99     1780.71    137.76 o
   6  10   4     4335.57     4311.45    146.36 o
  -5  11   4     1686.36     1527.07     79.18 o
  -4  11   4      257.22      289.61     50.45 o
  -3  11   4     2229.35     2202.50    105.28 o
  -2  11   4      692.62      727.57     76.29 o
  -1  11   4     1534.64     1618.42     56.70 o
   0  11   4     1901.68     2015.74     55.72 o
   1  11   4      866.90      868.93     35.00 o
   2  11   4     1384.67     1436.82     42.59 o
   3  11   4      899.83      929.26    118.35 o
   4  11   4      105.15      123.19     28.33 o
   5  11   4      652.34      544.58     62.64 o
  -4  12   4      726.79      590.21    127.03 o
  -3  12   4     1015.23      928.43    109.92 o
  -2  12   4      934.73      852.87     49.44 o
  -1  12   4     2770.19     2832.29     86.85 o
   0  12   4      835.57      894.02     42.25 o
   1  12   4     3113.32     3121.64     96.51 o
   2  12   4     1744.50     1763.14     64.58 o
   3  12   4     2320.04     2348.43     94.33 o
   4  12   4     1810.87     1658.14     86.36 o
  -2  13   4      637.44      569.00     87.94 o
  -1  13   4      423.82      365.80     32.72 o
   0  13   4        3.96       -2.42     60.62 o
   1  13   4      388.74      417.45     50.20 o
   2  13   4      359.08      376.20     39.96 o
  -7   0   5     5164.63     5325.72    219.52 o
  -5   0   5     3821.53     3996.31     89.10 o
  -3   0   5    43286.42    41835.49    698.33 o
  -1   0   5    47151.17    48574.63    516.66 o
   1   0   5    24154.90    22491.91   1042.43 o
   3   0   5    16654.87    16505.47    498.01 o
   5   0   5     5089.82     5195.23    109.08 o
   7   0   5    12249.67    13677.75    269.37 o
  -8   1   5        8.97       36.09     27.86 o
  -7   1   5     4894.25     5324.03     99.98 o
  -6   1   5      831.15      785.97     24.37 o
  -5   1   5    11732.56    11677.51    190.75 o
  -4   1   5     3489.62     3453.76     62.09 o
  -3   1   5     4666.96     4446.04     51.88 o
  -2   1   5     4596.30     4611.90     82.43 o
  -1   1   5      479.67      655.72      8.94 o
   0   1   5        6.20       37.10      5.49 o
   1   1   5      956.51     1309.08     12.89 o
   2   1   5     1750.15     1808.00     27.67 o
   3   1   5     4262.93     4442.46     48.63 o
   4   1   5     2255.58     2247.39     32.21 o
   5   1   5     7957.89     7992.82    115.39 o
   6   1   5      360.26      376.20     24.59 o
   7   1   5     2438.66     2548.49     55.33 o
   8   1   5       18.91       36.19     22.88 o
  -8   2   5     2545.52     2864.89     98.09 o
  -7   2   5     2933.40     3273.44     89.90 o
  -6   2   5     5352.19     5498.99     89.59 o
  -5   2   5     1181.67     1201.99     21.90 o
  -4   2   5     6337.54     6560.33     75.55 o
  -3   2   5     2969.08     2985.12     41.91 o
  -2   2   5     9222.30     9089.44    168.76 o
  -1   2   5     3765.44     4050.64     93.36 o
   0   2   5    14974.56    13582.86    136.32 o
   1   2   5     9270.12     9519.72    113.65 o
   2   2   5    15051.78    15365.62    209.31 o
   3   2   5     7310.04     7396.90     85.08 o
   4   2   5    12240.75    12214.92    143.60 o
   5   2   5     1577.34     1640.36     30.61 o
   6   2   5     5862.18     5991.31     92.03 o
   7   2   5     1141.69     1155.90     71.62 o
   8   2   5     3129.50     3278.88     99.59 o
  -8   3   5       70.00       69.92     25.47 o
  -7   3   5      177.93      219.72     24.30 o
  -6   3   5     2931.40     2951.73     72.28 o
  -5   3   5      117.86      123.23      9.90 o
  -4   3   5    18503.45    18214.47    298.41 o
  -3   3   5      814.88      794.36     31.09 o
  -2   3   5    25822.93    25984.00    333.15 o
  -1   3   5     1222.37     1327.73     20.92 o
   0   3   5    21899.69    22714.94    338.85 o
   1   3   5     1771.53     1919.16     28.66 o
   2   3   5    10805.53    10804.95    301.00 o
   3   3   5      357.17      374.62      9.21 o
   4   3   5     7373.18     7459.83    277.05 o
   5   3   5      122.45      100.39      9.65 o
   6   3   5     1207.97     1230.10     32.09 o
   7   3   5      124.38      131.02     20.37 o
   8   3   5       32.18      -16.84     20.20 o
  -8   4   5     2016.18     2130.62     66.41 o
  -7   4   5     4456.91     4818.98    187.04 o
  -6   4   5     8287.49     8608.65    183.93 o
  -5   4   5     3765.22     3699.29     80.05 o
  -4   4   5     9200.98     9119.85    195.11 o
  -3   4   5      270.51      252.88      7.56 o
  -2   4   5     3289.07     3456.64     47.17 o
  -1   4   5     1323.40     1224.44     20.17 o
   0   4   5      979.41      870.94     14.02 o
   1   4   5      745.18      720.48     45.49 o
   2   4   5     3991.78     4081.31     93.93 o
   3   4   5      678.18      656.90     14.77 o
   4   4   5     4188.09     4330.16     52.56 o
   5   4   5     1590.88     1652.91     51.65 o
   6   4   5     3240.97     3263.25    110.37 o
   7   4   5     1919.02     1901.20    102.27 o
   8   4   5      977.77      904.26     63.15 o
  -8   5   5      755.98      717.44     42.52 o
  -7   5   5     4877.12     5211.27    127.43 o
  -6   5   5     1336.28     1378.42     73.93 o
  -5   5   5    10871.88    11206.56    229.81 o
  -4   5   5      476.99      483.18     15.38 o
  -3   5   5    10608.02    10458.55    255.66 o
  -2   5   5     3947.17     3821.92     38.26 o
  -1   5   5     3123.10     3285.61     37.00 o
   0   5   5     8561.65     8372.28    116.14 o
   1   5   5     2783.01     2963.15     41.31 o
   2   5   5     1522.60     1468.36     23.18 o
   3   5   5     6501.38     6535.44     64.43 o
   4   5   5     1139.85     1152.50     26.74 o
   5   5   5     5427.84     5550.73    102.86 o
   6   5   5     2227.46     2335.98     59.27 o
   7   5   5     2293.64     2308.32     66.60 o
   8   5   5      556.92      550.83     61.46 o
  -7   6   5     3430.87     3691.96     91.20 o
  -6   6   5     2023.01     2127.60     91.83 o
  -5   6   5      718.62      750.52     26.79 o
  -4   6   5     1404.39     1399.37     68.84 o
  -3   6   5     4356.86     4310.02    101.58 o
  -2   6   5     2566.86     2517.04    113.88 o
  -1   6   5     9866.74     9633.87    211.14 o
   0   6   5     5376.76     5362.30    104.53 o
   1   6   5     4920.42     4864.06    148.45 o
   2   6   5     6742.20     6379.12     96.83 o
   3   6   5     1855.02     1757.04     58.00 o
   4   6   5     3292.93     3259.33     44.57 o
   5   6   5     1792.68     1803.85     40.66 o
   6   6   5      788.12      773.31     49.45 o
   7   6   5     4805.82     5116.64    134.76 o
  -7   7   5     1362.68     1370.29     50.55 o
  -6   7   5     4146.72     4296.64    127.55 o
  -5   7   5     2149.40     2218.16     62.07 o
  -4   7   5     7901.52     8112.88    137.45 o
  -3   7   5       80.04      101.69      7.80 o
  -2   7   5     2292.15     2191.32     32.83 o
  -1   7   5      655.86      668.34     12.71 o
   0   7   5      633.63      670.39     29.43 o
   1   7   5      622.07      640.00     16.41 o
   2   7   5      917.40      960.86     24.79 o
   3   7   5      197.14      186.75     10.57 o
   4   7   5     3374.08     3238.85    201.61 o
   5   7   5     1567.74     1515.48     63.44 o
   6   7   5     2066.71     2031.18     75.65 o
   7   7   5      523.57      439.47     50.46 o
  -7   8   5      255.21      231.64     54.40 o
  -6   8   5     2351.90     2349.33    156.55 o
  -5   8   5     1488.00     1499.97     52.06 o
  -4   8   5     3317.76     3342.94    104.89 o
  -3   8   5     1818.16     1788.04     53.75 o
  -2   8   5    10139.53     9885.54    140.01 o
  -1   8   5      278.67      273.97     31.31 o
   0   8   5    14700.76    14884.12    366.22 o
   1   8   5      588.95      585.74     23.91 o
   2   8   5     9560.18     9512.29    172.72 o
   3   8   5     1821.62     1838.01     37.33 o
   4   8   5     6271.82     5896.13    113.83 o
   5   8   5      567.32      560.18     37.92 o
   6   8   5     5791.90     5930.87    204.61 o
   7   8   5      248.50      193.41     69.66 o
  -6   9   5     1068.17      978.25     52.96 o
  -5   9   5      964.06      952.14     33.22 o
  -4   9   5     2323.00     2327.83     57.50 o
  -3   9   5     2911.10     2908.55     74.50 o
  -2   9   5     5061.15     5024.27     92.83 o
  -1   9   5     2745.40     2731.20     75.60 o
   0   9   5     2901.87     3071.73     55.43 o
   1   9   5     1593.30     1643.65     36.95 o
   2   9   5     2077.34     2002.66     95.73 o
   3   9   5     1173.19     1091.38    116.15 o
   4   9   5      926.72      833.04     83.54 o
   5   9   5      809.20      766.74     37.46 o
   6   9   5      541.21      498.99     59.90 o
  -5  10   5     1972.96     1841.32     83.71 o
  -4  10   5     3498.31     3524.03    117.83 o
  -3  10   5     1693.86     1714.79    196.50 o
  -2  10   5     2808.82     2901.37    118.60 o
  -1  10   5     6801.35     7206.45    115.57 o
   0  10   5       96.45       99.25     14.49 o
   1  10   5     8699.58     9157.20    144.65 o
   2  10   5     1179.17     1206.13     66.90 o
   3  10   5     3931.18     3744.89     84.38 o
   4  10   5     1425.58     1418.24     53.06 o
   5  10   5     2838.97     2811.01    102.48 o
  -5  11   5     2573.48     2478.89    115.65 o
  -4  11   5      533.22      561.99     56.28 o
  -3  11   5     3559.62     3342.19    109.50 o
  -2  11   5       97.74       90.37     24.79 o
  -1  11   5     4605.19     4737.82     98.48 o
   0  11   5     1016.34     1113.41     36.24 o
   1  11   5     3250.26     3539.06     79.02 o
   2  11   5       47.53       60.14     18.91 o
   3  11   5     1633.43     1618.87     92.79 o
   4  11   5      504.24      497.21     62.14 o
   5  11   5     1012.13      831.85     99.95 o
  -3  12   5      300.12      267.55     39.90 o
  -2  12   5      934.28     1062.78     52.71 o
  -1  12   5       26.61       62.62     24.90 o
   0  12   5        5.16       16.71     24.67 o
   1  12   5       17.96       30.87     23.82 o
   2  12   5     1165.49     1181.09     52.32 o
   3  12   5      182.84      167.21     38.52 o
  -2  13   5     1060.35      919.44     71.90 o
  -1  13   5       15.90       54.29     64.60 o
   0  13   5      154.32      161.99     30.36 o
   1  13   5        6.56       24.94     33.79 o
   2  13   5      472.11      467.88     46.50 o
  -8   0   6     2312.86     2470.50    119.23 o
  -6   0   6    11495.64    11800.32    236.05 o
  -4   0   6    28377.79    27447.19    425.03 o
  -2   0   6    38016.05    37679.13    495.85 o
   0   0   6     9072.01     9629.74    114.30 o
   2   0   6    19537.31    20083.73    252.21 o
   4   0   6    21069.71    21251.37    337.87 o
   6   0   6     9083.92     9326.38    201.78 o
   8   0   6      885.29      847.97     66.14 o
  -8   1   6      763.96      730.85     46.74 o
  -7   1   6      129.16      100.60     16.22 o
  -6   1   6     1106.09     1143.33     33.08 o
  -5   1   6     1077.97     1075.29     20.89 o
  -4   1   6      640.31      663.37     14.81 o
  -3   1   6     6462.61     5900.71     74.44 o
  -2   1   6    22062.92    22412.80    201.91 o
  -1   1   6    17811.15    17361.85    285.48 o
   0   1   6    74016.93    68142.55   6003.86 o
   1   1   6     7563.62     6502.18    596.47 o
   2   1   6    24817.82    25978.70    201.44 o
   3   1   6     2663.19     2667.07     62.44 o
   4   1   6     1668.30     1736.59     52.03 o
   5   1   6     1286.62     1258.23     28.07 o
   6   1   6     1247.50     1256.95     29.45 o
   7   1   6      269.08      294.15     24.35 o
   8   1   6     1945.29     1998.51     73.17 o
  -8   2   6     1192.18     1101.29     50.23 o
  -7   2   6     9394.75    10226.94    184.76 o
  -6   2   6     3460.92     3607.53    110.90 o
  -5   2   6    13373.06    13159.55    230.28 o
  -4   2   6     5802.11     6075.34    130.86 o
  -3   2   6    12277.59    11501.58    143.12 o
  -2   2   6     3013.00     3035.11     35.73 o
  -1   2   6     3819.35     3872.14    103.55 o
   0   2   6     2467.19     2380.13     23.96 o
   1   2   6     9470.15     8342.25     94.46 o
   2   2   6     7741.38     7797.90     71.20 o
   3   2   6     9994.70     9926.59     96.29 o
   4   2   6    14336.16    14472.97    155.74 o
   5   2   6     6283.29     6315.06    130.07 o
   6   2   6     6354.03     6535.17    108.81 o
   7   2   6     3603.18     3733.34    107.14 o
   8   2   6     1667.96     1664.63     64.47 o
  -8   3   6      103.16       95.76     25.07 o
  -7   3   6      319.28      330.12     23.69 o
  -6   3   6       22.68       10.85     11.80 o
  -5   3   6     8737.37     8456.21    113.94 o
  -4   3   6      759.00      750.16     23.87 o
  -3   3   6    33097.44    32849.38    528.24 o
  -2   3   6     1497.05     1486.56     16.29 o
  -1   3   6    48783.46    46971.07    441.78 o
   0   3   6     2136.28     2037.27     20.82 o
   1   3   6    26144.55    25615.21    683.42 o
   2   3   6     1197.55     1245.08     19.41 o
   3   3   6    12618.99    12796.33    171.07 o
   4   3   6      481.16      514.51     18.15 o
   5   3   6     3325.93     3411.98    107.23 o
   6   3   6       57.74       67.53     12.60 o
   7   3   6      195.05      199.89     19.38 o
   8   3   6       39.49       22.93     29.73 o
  -8   4   6      667.24      660.11     70.35 o
  -7   4   6     2108.73     2237.92     61.08 o
  -6   4   6     3269.90     3318.34     66.28 o
  -5   4   6     3169.69     3024.68     47.16 o
  -4   4   6     6299.49     6197.34    103.59 o
  -3   4   6     4767.90     4782.90     52.89 o
  -2   4   6     6684.78     6485.22    229.31 o
  -1   4   6    20576.15    21204.07    207.71 o
   0   4   6    11678.40    11251.11    187.92 o
   1   4   6    28257.79    26914.48    590.09 o
   2   4   6    17542.69    16573.68    173.68 o
   3   4   6    10188.92     9938.52    130.16 o
   4   4   6    14182.17    14176.23    156.21 o
   5   4   6     2742.49     2713.30     50.66 o
   6   4   6     5690.74     5871.82     99.41 o
   7   4   6     1368.64     1324.47     41.79 o
   8   4   6      922.37      845.74     59.18 o
  -8   5   6      159.21      160.89     29.54 o
  -7   5   6      142.53       77.97     24.54 o
  -6   5   6      123.57      123.12     33.47 o
  -5   5   6     1170.52     1161.08     26.99 o
  -4   5   6     2796.53     2805.44     45.18 o
  -3   5   6     2637.97     2615.52     50.77 o
  -2   5   6    35713.98    35973.93    347.66 o
  -1   5   6     2296.02     2411.06     52.87 o
   0   5   6    57141.41    56351.35   1095.16 o
   1   5   6     4111.89     4006.55    106.87 o
   2   5   6    26441.06    26044.27    250.84 o
   3   5   6     3993.16     4009.44     58.28 o
   4   5   6     1986.76     2012.11     51.35 o
   5   5   6      601.79      602.74     18.15 o
   6   5   6      191.60      190.77     24.60 o
   7   5   6      331.40      328.55     30.87 o
   8   5   6      357.57      333.56     33.63 o
  -7   6   6     1339.52     1215.06     52.09 o
  -6   6   6     2493.60     2596.31     57.73 o
  -5   6   6     3795.69     3903.09    149.80 o
  -4   6   6     7272.11     7245.25    101.30 o
  -3   6   6     4515.82     4433.90    197.51 o
  -2   6   6     5790.60     5666.89     62.30 o
  -1   6   6     2601.48     2748.14    145.40 o
   0   6   6      624.40      675.15     14.25 o
   1   6   6     6815.65     6537.35    180.26 o
   2   6   6     4318.19     3946.81     49.84 o
   3   6   6    11558.63    11358.06    355.62 o
   4   6   6     9160.99     8991.62    171.12 o
   5   6   6     9928.25     9901.79    246.78 o
   6   6   6     3151.22     3206.86     80.03 o
   7   6   6     2730.53     2730.67     82.70 o
  -7   7   6      226.67      198.14     27.31 o
  -6   7   6     1135.67     1183.36     34.14 o
  -5   7   6      143.91      165.54     15.09 o
  -4   7   6      549.13      537.96     17.65 o
  -3   7   6     4029.36     3928.91     53.11 o
  -2   7   6     1431.56     1426.27    127.83 o
  -1   7   6    17327.02    17186.91    619.07 o
   0   7   6     4745.14     4676.03    129.59 o
   1   7   6    15444.55    15335.56    257.21 o
   2   7   6     3575.11     3378.17    104.99 o
   3   7   6     2587.29     2444.32     47.10 o
   4   7   6      260.57      211.96     14.95 o
   5   7   6       57.94       72.98     20.32 o
   6   7   6      992.33     1025.44     52.22 o
   7   7   6      547.80      527.95     44.47 o
  -6   8   6      893.86      862.89     35.62 o
  -5   8   6     9999.44    10462.84    265.91 o
  -4   8   6       70.04       83.30     12.92 o
  -3   8   6     9317.96     9217.25    125.66 o
  -2   8   6      784.90      812.16     23.85 o
  -1   8   6     1835.77     1758.59     35.69 o
   0   8   6     4479.74     4604.86     74.92 o
   1   8   6     1095.30     1069.56     30.34 o
   2   8   6      600.17      603.99     17.51 o
   3   8   6     5643.47     5504.37    155.55 o
   4   8   6       84.32       95.81     16.84 o
   5   8   6     4513.63     5006.76    154.09 o
   6   8   6      587.55      557.41     58.17 o
  -6   9   6      163.65      107.53     30.13 o
  -5   9   6      881.82      811.76     35.30 o
  -4   9   6     2913.80     2971.44     76.22 o
  -3   9   6     3426.57     3558.78    131.06 o
  -2   9   6     6890.72     6892.85    208.69 o
  -1   9   6     3136.83     3107.32     60.90 o
   0   9   6     3155.44     3182.93     61.81 o
   1   9   6     1695.94     1699.37     40.53 o
   2   9   6     2828.69     3011.76    126.47 o
   3   9   6     1305.44     1297.21    150.98 o
   4   9   6     1952.17     1804.17     79.38 o
   5   9   6      478.52      413.26     55.18 o
   6   9   6      230.22      205.72     32.47 o
  -5  10   6      133.77      149.62     37.80 o
  -4  10   6     2865.05     2919.20    106.35 o
  -3  10   6     1852.55     1894.34     56.86 o
  -2  10   6      743.48      763.15     67.41 o
  -1  10   6     4545.57     4523.91     83.30 o
   0  10   6      694.38      764.47     27.26 o
   1  10   6     3380.73     3471.38     86.46 o
   2  10   6     1686.16     1682.40     70.66 o
   3  10   6     1423.84     1363.10     43.91 o
   4  10   6     1526.14     1312.03     95.52 o
   5  10   6      134.90      124.26     39.43 o
  -4  11   6     2835.86     2799.05    127.28 o
  -3  11   6      413.57      283.70     37.52 o
  -2  11   6     6497.03     6661.60    165.29 o
  -1  11   6     1441.14     1513.83     49.09 o
   0  11   6     7626.08     8194.77    150.44 o
   1  11   6     2028.76     2079.99     53.69 o
   2  11   6     3519.00     3950.93    192.57 o
   3  11   6      777.86      714.06     47.48 o
   4  11   6     1082.80     1010.06     92.50 o
  -3  12   6     3107.77     3210.79    154.03 o
  -2  12   6     1235.89     1117.90     60.18 o
  -1  12   6      534.44      600.85     40.49 o
   0  12   6     1358.62     1273.79     73.12 o
   1  12   6     1286.90     1225.20     48.91 o
   2  12   6     2173.58     2145.07     66.78 o
   3  12   6     6034.37     6017.89    174.95 o
  -1  13   6     6022.62     6161.58    217.28 o
   0  13   6      119.88      109.62     33.64 o
   1  13   6     6691.05     6942.80    185.46 o
  -7   0   7     2060.18     2131.96    140.52 o
  -5   0   7     9218.31     9119.77    215.75 o
  -3   0   7    15162.77    15620.10    214.82 o
  -1   0   7     4465.75     4950.47    284.45 o
   1   0   7     9551.11     9162.76    119.90 o
   3   0   7    33732.75    33694.16    576.05 o
   5   0   7    16478.52    16743.82    326.46 o
   7   0   7     4573.06     4870.79    120.68 o
  -8   1   7     1455.68     1484.10     62.56 o
  -7   1   7       62.33       49.22     28.82 o
  -6   1   7     4338.47     4489.75    100.00 o
  -5   1   7      764.98      740.41     22.13 o
  -4   1   7     8095.59     8158.00    150.84 o
  -3   1   7    11224.40    11356.11    128.65 o
  -2   1   7    13814.60    14348.89    177.95 o
  -1   1   7    21764.78    22301.43    200.57 o
   0   1   7    10877.21    10341.27    338.48 o
   1   1   7    25744.34    22736.12    661.48 o
   2   1   7    23975.54    23806.77    466.99 o
   3   1   7    11082.82    10732.11    144.87 o
   4   1   7    14661.82    14816.52    188.47 o
   5   1   7      778.39      759.22     23.32 o
   6   1   7     4521.20     4681.46     81.95 o
   7   1   7      123.63      130.00     15.45 o
   8   1   7      669.80      576.09     37.16 o
  -8   2   7     4331.54     4425.55    129.23 o
  -7   2   7     2108.38     2191.30     59.47 o
  -6   2   7     3502.79     3628.92     82.24 o
  -5   2   7     4655.03     4605.30     88.65 o
  -4   2   7     3237.33     3132.62     41.38 o
  -3   2   7     9030.11     8788.94     97.47 o
  -2   2   7      277.48      308.05     18.89 o
  -1   2   7     2334.53     2304.85     33.67 o
   0   2   7     6858.51     6214.44    117.34 o
   1   2   7      960.48      969.60     15.18 o
   2   2   7      726.58      684.72     17.66 o
   3   2   7     4436.21     4531.53    142.15 o
   4   2   7     5746.58     5724.18     69.82 o
   5   2   7     1898.68     1985.23     69.69 o
   6   2   7     9079.57     9455.98    138.21 o
   7   2   7      975.91      989.98     54.45 o
   8   2   7     8178.96     8994.57    222.18 o
  -8   3   7      932.99      861.83     54.45 o
  -7   3   7     1396.94     1443.62     67.90 o
  -6   3   7      585.28      605.80     36.17 o
  -5   3   7     2581.24     2537.91     43.03 o
  -4   3   7     2955.33     2947.66     67.54 o
  -3   3   7     2828.17     2810.47     33.40 o
  -2   3   7     4098.60     3873.68    114.16 o
  -1   3   7     1209.30     1316.61     57.00 o
   0   3   7       21.55       51.58     11.43 o
   1   3   7     3060.21     2889.60     80.61 o
   2   3   7     8016.31     7291.22    165.47 o
   3   3   7     3975.57     3984.32     42.09 o
   4   3   7     7737.58     7586.26    160.74 o
   5   3   7     3304.27     3384.71     57.82 o
   6   3   7      850.34      891.34     25.09 o
   7   3   7      895.70      882.35     43.26 o
   8   3   7     1490.52     1478.30     75.55 o
  -8   4   7     2578.11     2685.59     87.13 o
  -7   4   7     1652.08     1657.38     53.93 o
  -6   4   7     1274.85     1340.85     55.46 o
  -5   4   7     2359.49     2333.62     55.27 o
  -4   4   7      111.51      114.86     10.27 o
  -3   4   7     3323.62     3246.88     37.65 o
  -2   4   7     4891.85     4872.30    160.97 o
  -1   4   7     6433.81     6110.56    107.49 o
   0   4   7    22518.82    22205.06    276.29 o
   1   4   7     4226.15     3999.01    103.19 o
   2   4   7     8493.93     8003.40    129.62 o
   3   4   7     2267.77     2197.03     27.52 o
   4   4   7      155.89      185.77     26.59 o
   5   4   7     2743.85     2855.86     59.03 o
   6   4   7     3237.34     3344.22     69.75 o
   7   4   7     1912.45     1956.43     56.53 o
   8   4   7     3412.10     3694.05    127.87 o
  -7   5   7      269.34      215.68     27.55 o
  -6   5   7     2264.87     2419.57     58.80 o
  -5   5   7      169.57      153.11     13.38 o
  -4   5   7     1743.21     1762.15     46.04 o
  -3   5   7     2082.45     1886.36     64.48 o
  -2   5   7      275.31      272.42      7.81 o
  -1   5   7     2108.51     2191.18     39.45 o
   0   5   7        3.98       13.72      3.98 o
   1   5   7     3586.42     3426.67     45.68 o
   2   5   7      603.08      590.78     14.19 o
   3   5   7     5352.71     5099.36     78.20 o
   4   5   7     3583.57     3599.61     52.30 o
   5   5   7      301.10      298.96     21.62 o
   6   5   7     2199.84     2201.56     56.67 o
   7   5   7      449.26      445.78     33.92 o
  -7   6   7     1984.39     1924.84     60.10 o
  -6   6   7     1785.94     1879.32     74.89 o
  -5   6   7     4341.49     4328.05     78.56 o
  -4   6   7     3947.26     4013.02     71.79 o
  -3   6   7     6879.52     6768.77    105.86 o
  -2   6   7     2697.37     2734.37     91.19 o
  -1   6   7     1357.78     1376.11     63.20 o
   0   6   7     2541.37     2545.10     39.70 o
   1   6   7     2485.35     2539.89     35.51 o
   2   6   7     1221.96     1150.71     33.34 o
   3   6   7     9877.02     9651.52    153.14 o
   4   6   7     1921.13     1940.59    125.44 o
   5   6   7     6630.84     6629.96    252.07 o
   6   6   7      730.67      737.25     81.04 o
   7   6   7     1871.39     1812.39     68.08 o
  -7   7   7       16.36       -4.68     24.85 o
  -6   7   7       86.85       90.92     21.12 o
  -5   7   7      891.18      870.37     45.75 o
  -4   7   7     2468.67     2430.31     42.05 o
  -3   7   7     6153.68     5994.01     85.74 o
  -2   7   7     6584.50     6304.83    175.02 o
  -1   7   7    16726.04    17223.88    410.47 o
   0   7   7    10680.78    10676.20    127.68 o
   1   7   7    15097.58    15522.30    270.49 o
   2   7   7     9533.28     9041.48    264.67 o
   3   7   7     5213.80     4875.46     99.57 o
   4   7   7     3151.91     2994.86     58.44 o
   5   7   7      993.54      910.26     58.43 o
   6   7   7       97.16       88.53     28.79 o
   7   7   7       42.20       63.50     29.06 o
  -6   8   7     2407.44     2194.07    196.38 o
  -5   8   7     1222.80     1202.64     38.57 o
  -4   8   7     1770.91     1732.61    122.42 o
  -3   8   7     1041.60     1002.63     22.70 o
  -2   8   7      501.06      484.51     25.85 o
  -1   8   7     1480.14     1552.17     45.32 o
   0   8   7      589.52      573.69     32.86 o
   1   8   7     3485.20     3519.84     90.08 o
   2   8   7      534.00      549.47     18.30 o
   3   8   7     1179.15     1109.53     30.39 o
   4   8   7     4615.40     4621.82    209.21 o
   5   8   7      485.56      409.94     39.77 o
   6   8   7     6317.99     6613.50    227.69 o
  -6   9   7      957.81      861.67     83.17 o
  -5   9   7     4245.55     4062.96    122.23 o
  -4   9   7     1837.56     1785.83     78.00 o
  -3   9   7     4453.86     4781.04    311.72 o
  -2   9   7     2787.83     2725.71    124.02 o
  -1   9   7     1546.93     1603.08     72.40 o
   0   9   7     3297.31     3374.52     62.87 o
   1   9   7     3650.09     3771.89    102.69 o
   2   9   7     4257.91     4412.26    160.58 o
   3   9   7    10989.42    10918.65    283.12 o
   4   9   7     3738.97     3751.06    130.82 o
   5   9   7     7654.13     7580.06    276.35 o
   6   9   7      757.39      714.90    100.71 o
  -5  10   7     1254.97     1205.33    115.91 o
  -4  10   7      127.36      128.46     26.04 o
  -3  10   7      242.00      228.62     25.00 o
  -2  10   7     1055.18     1053.61     85.54 o
  -1  10   7      799.46      814.94     29.84 o
   0  10   7     1293.63     1305.55     34.57 o
   1  10   7      477.55      521.52     29.83 o
   2  10   7     1859.42     1902.45     49.18 o
   3  10   7      623.37      609.08     32.37 o
   4  10   7      333.00      263.86     29.33 o
   5  10   7     3259.87     3157.04    105.94 o
  -4  11   7      651.32      678.11     81.89 o
  -3  11   7      672.44      638.64     78.36 o
  -2  11   7     3308.28     3274.35     97.18 o
  -1  11   7      246.66      216.23     22.08 o
   0  11   7     4371.23     4691.14    109.77 o
   1  11   7      634.19      691.55     30.31 o
   2  11   7     2936.11     3108.44     87.60 o
   3  11   7     1685.43     1691.14     77.86 o
   4  11   7      472.29      388.51     38.09 o
  -3  12   7     1128.00      964.49     69.09 o
  -2  12   7     2158.75     2124.91    103.77 o
  -1  12   7      721.20      688.21     43.26 o
   0  12   7      461.56      463.98     37.13 o
   1  12   7      306.57      342.27     27.71 o
   2  12   7      921.91      963.07     81.80 o
   3  12   7      451.17      481.63     45.91 o
   0  13   7     2467.19     2416.20    149.89 o
  -8   0   8     9437.89    10434.63    370.72 o
  -6   0   8    12370.79    12992.56    285.12 o
  -4   0   8     4011.33     3985.82     70.28 o
  -2   0   8     3742.43     3650.21     74.40 o
   0   0   8    14694.03    13211.76    792.43 o
   2   0   8     1839.44     1733.68     36.37 o
   4   0   8     4467.85     4388.68    101.17 o
   6   0   8     4727.52     4822.56    349.10 o
   8   0   8     4909.37     4905.97    202.63 o
  -8   1   8     1132.24      990.93     56.45 o
  -7   1   8     1301.98     1311.16     40.85 o
  -6   1   8     2512.31     2580.12     53.23 o
  -5   1   8      373.50      368.62     20.41 o
  -4   1   8    10562.15    10179.30    218.04 o
  -3   1   8      657.20      742.82     28.10 o
  -2   1   8     6281.17     6234.20     97.97 o
  -1   1   8      773.61      885.60     43.78 o
   0   1   8       10.20       27.01      4.56 o
   1   1   8     1854.55     1723.08     77.24 o
   2   1   8     3413.47     3084.83     60.65 o
   3   1   8      406.36      437.99     16.50 o
   4   1   8     4199.38     3982.82    162.21 o
   5   1   8      406.16      430.26     17.88 o
   6   1   8     2649.83     2614.08     57.27 o
   7   1   8      968.48      947.85     30.72 o
   8   1   8     1499.35     1479.68     55.59 o
  -8   2   8     1586.65     1667.31     58.00 o
  -7   2   8     3240.71     3378.35     92.04 o
  -6   2   8     2231.82     2189.32     45.73 o
  -5   2   8     4392.85     4314.60     75.26 o
  -4   2   8      313.45      334.29     12.11 o
  -3   2   8     7777.33     7831.98     90.28 o
  -2   2   8      915.00      899.96     15.71 o
  -1   2   8     2651.96     2776.91     57.41 o
   0   2   8     4762.75     4617.42     68.31 o
   1   2   8     1174.31     1215.67     44.30 o
   2   2   8      371.18      356.84      8.89 o
   3   2   8     3271.59     3378.27     47.98 o
   4   2   8      380.96      385.11     19.70 o
   5   2   8     3683.93     3757.87     60.92 o
   6   2   8      925.57      922.60     48.98 o
   7   2   8     3092.13     3291.57     68.99 o
   8   2   8      876.46      763.45     36.99 o
  -8   3   8      572.01      525.19     37.26 o
  -7   3   8      412.03      359.44     28.03 o
  -6   3   8      968.87     1017.71     41.15 o
  -5   3   8     5982.93     6123.81     97.83 o
  -4   3   8      869.32      847.01     22.57 o
  -3   3   8    18341.02    18092.21    201.26 o
  -2   3   8      871.16      878.24     15.81 o
  -1   3   8    31220.22    32296.48    386.13 o
   0   3   8       21.04       34.86      6.71 o
   1   3   8    33788.55    33979.43    508.26 o
   2   3   8      367.49      373.66     18.15 o
   3   3   8    22247.15    22351.08    208.09 o
   4   3   8      352.20      301.54     27.59 o
   5   3   8     8265.02     8351.19    117.39 o
   6   3   8      536.34      504.26     36.04 o
   7   3   8      698.59      760.11     30.25 o
   8   3   8      562.35      512.54     41.26 o
  -7   4   8      784.69      779.32     40.67 o
  -6   4   8     3371.71     3464.43     72.11 o
  -5   4   8     2483.13     2506.22     49.97 o
  -4   4   8     1272.39     1253.53     38.40 o
  -3   4   8     3965.65     3736.66     46.23 o
  -2   4   8       62.04       85.89      5.87 o
  -1   4   8     2928.73     2854.40     47.13 o
   0   4   8     2494.08     2310.45     26.80 o
   1   4   8     1115.67     1168.69     57.22 o
   2   4   8      150.26      168.93     19.63 o
   3   4   8     3272.11     3133.82     82.03 o
   4   4   8      532.12      512.55     21.68 o
   5   4   8     3155.63     3111.09     57.55 o
   6   4   8     1563.29     1455.20     47.42 o
   7   4   8     1923.74     2030.02     72.41 o
  -7   5   8     1360.50     1285.14     49.52 o
  -6   5   8     6784.03     7039.43    126.67 o
  -5   5   8     3338.30     3340.96    112.62 o
  -4   5   8    17505.77    16999.95    229.94 o
  -3   5   8     2016.90     1989.11     31.87 o
  -2   5   8    20043.71    19533.78    220.16 o
  -1   5   8     1112.13     1181.62     42.29 o
   0   5   8    11776.28    11980.96    112.07 o
   1   5   8     2906.35     2914.02     91.86 o
   2   5   8    11144.30    10608.23    204.66 o
   3   5   8     1623.71     1483.21     39.19 o
   4   5   8    11956.24    11932.49    171.02 o
   5   5   8     1480.79     1393.42     55.21 o
   6   5   8     6490.81     6668.94    124.45 o
   7   5   8     1613.87     1628.15     66.04 o
  -7   6   8     1922.44     1896.09     60.55 o
  -6   6   8     6488.19     6867.50    151.08 o
  -5   6   8     1258.25     1226.71     34.04 o
  -4   6   8     2417.40     2423.53     68.76 o
  -3   6   8      258.17      262.08     16.65 o
  -2   6   8      221.16      206.17      9.10 o
  -1   6   8     2050.19     2020.35     30.63 o
   0   6   8     3547.36     3520.41     43.95 o
   1   6   8     1739.43     1797.78     48.30 o
   2   6   8      251.69      242.49     17.40 o
   3   6   8      479.63      469.60     38.28 o
   4   6   8      980.91      909.05     33.32 o
   5   6   8      948.35      944.16     31.96 o
   6   6   8     2514.68     2361.70    233.33 o
   7   6   8      755.85      658.65     72.05 o
  -7   7   8      263.74      249.64     32.06 o
  -6   7   8        3.70       11.84     18.85 o
  -5   7   8     3186.88     3358.85     65.48 o
  -4   7   8     1398.32     1382.28     40.83 o
  -3   7   8     5985.70     5858.50    110.86 o
  -2   7   8     1350.61     1376.75    106.86 o
  -1   7   8     2196.43     2240.89     33.89 o
   0   7   8     3769.80     3783.69     69.83 o
   1   7   8     1123.46     1220.22     44.03 o
   2   7   8     3541.49     3404.95    106.19 o
   3   7   8     2451.60     2402.22    296.81 o
   4   7   8     1895.37     1787.86     44.92 o
   5   7   8     2328.40     2247.05    137.65 o
   6   7   8        7.14      -25.55     25.55 o
   7   7   8      691.69      750.99     47.98 o
  -6   8   8      217.53      153.64     24.91 o
  -5   8   8     3129.01     3155.01    106.59 o
  -4   8   8      170.54      148.21     17.39 o
  -3   8   8     1243.72     1204.74     31.34 o
  -2   8   8     1648.63     1587.94     35.91 o
  -1   8   8      145.65      187.55     17.15 o
   0   8   8      491.01      547.04     24.11 o
   1   8   8      372.22      394.32     42.75 o
   2   8   8      651.74      666.41     24.36 o
   3   8   8      644.38      629.61     22.64 o
   4   8   8      364.38      312.07     20.46 o
   5   8   8     1351.16     1132.68     54.72 o
   6   8   8      393.92      366.43     33.74 o
  -5   9   8       82.21       63.63     24.35 o
  -4   9   8      415.33      323.54     25.73 o
  -3   9   8     1327.00     1337.84     85.44 o
  -2   9   8       94.37      107.67     16.74 o
  -1   9   8     2203.28     2323.09     66.21 o
   0   9   8      142.97      150.62     15.17 o
   1   9   8     2344.34     2461.44     77.22 o
   2   9   8      162.43      166.86     20.15 o
   3   9   8     1782.96     1728.40     94.63 o
   4   9   8      169.67      159.37     30.80 o
   5   9   8      127.78      143.81     31.31 o
  -5  10   8      413.90      430.64     48.20 o
  -4  10   8     2851.85     2830.83     97.01 o
  -3  10   8     1004.66      916.25     44.16 o
  -2  10   8     1094.47      984.52     37.14 o
  -1  10   8      907.33      930.58     32.16 o
   0  10   8      109.94       77.04     17.55 o
   1  10   8      439.41      421.22     24.80 o
   2  10   8      676.09      648.68     29.58 o
   3  10   8      981.50     1035.31     47.24 o
   4  10   8     1570.08     1481.64    192.84 o
   5  10   8      996.56      842.39     88.02 o
  -4  11   8     3664.43     3544.93    198.93 o
  -3  11   8      734.41      701.22     57.73 o
  -2  11   8     5969.33     6380.49    162.75 o
  -1  11   8      880.48      907.68     35.18 o
   0  11   8     6588.70     7028.34    164.55 o
   1  11   8     2012.58     2079.61     67.07 o
   2  11   8     6435.47     7116.25    186.46 o
   3  11   8     1193.60     1208.03     59.84 o
   4  11   8     3341.64     3265.77    124.03 o
  -2  12   8       51.72       12.79     27.26 o
  -1  12   8     1252.49     1278.58     66.80 o
   0  12   8       27.59       13.93     29.61 o
   1  12   8      962.34      915.36     56.69 o
   2  12   8      118.92      143.85     28.96 o
  -7   0   9     2615.40     2709.86    115.10 o
  -5   0   9     9310.34     9328.46    192.59 o
  -3   0   9    20233.33    19537.47    226.46 o
  -1   0   9    33002.78    33552.99    897.92 o
   1   0   9    25044.63    25116.55    697.58 o
   3   0   9     7760.93     7381.80    140.09 o
   5   0   9     6082.57     6071.50    128.46 o
   7   0   9     4541.16     4770.95    111.75 o
  -8   1   9      328.14      345.44     35.34 o
  -7   1   9      438.45      437.34     41.51 o
  -6   1   9      163.32      152.50     15.44 o
  -5   1   9     1720.39     1759.60     38.60 o
  -4   1   9     3571.41     3630.30     54.85 o
  -3   1   9     5041.94     5250.98    133.57 o
  -2   1   9    26833.35    27417.86    257.62 o
  -1   1   9     7778.98     7729.82    311.32 o
   0   1   9    49487.34    47698.82    635.90 o
   1   1   9    15583.77    14384.26    451.24 o
   2   1   9    30069.26    27429.57    345.22 o
   3   1   9    12836.83    12859.89    510.09 o
   4   1   9     4782.93     4819.70     70.73 o
   5   1   9     4517.41     4807.33    107.47 o
   6   1   9      425.92      479.49     26.84 o
   7   1   9      996.11      951.03     33.04 o
   8   1   9      571.02      509.28     32.55 o
  -8   2   9      545.47      506.52     36.37 o
  -7   2   9      952.85      931.14     44.81 o
  -6   2   9     8201.71     8736.42    148.97 o
  -5   2   9     1450.71     1499.79     39.50 o
  -4   2   9    23877.89    23728.88    330.48 o
  -3   2   9       83.98       86.29      8.70 o
  -2   2   9    14523.74    13770.69    137.83 o
  -1   2   9      313.08      337.24     14.91 o
   0   2   9      208.87      207.00     14.17 o
   1   2   9      301.14      320.40     19.64 o
   2   2   9     7927.66     7147.78    205.44 o
   3   2   9      133.01      139.90      9.41 o
   4   2   9    11996.38    12379.05    161.21 o
   5   2   9     2623.91     2573.33     49.04 o
   6   2   9     3280.90     3325.30    169.90 o
   7   2   9     2301.42     2427.31     84.62 o
   8   2   9      231.54      159.10     25.99 o
  -7   3   9       97.64       64.10     25.10 o
  -6   3   9     7228.57     7454.07    140.61 o
  -5   3   9       86.99       81.34     14.72 o
  -4   3   9      519.70      533.16     14.98 o
  -3   3   9     3782.26     3703.19     50.08 o
  -2   3   9    11957.09    11376.47    195.71 o
  -1   3   9     7374.54     7273.39    136.64 o
   0   3   9    34129.63    33201.40    610.68 o
   1   3   9     9098.42     8859.02    172.60 o
   2   3   9    13529.58    12600.14    343.66 o
   3   3   9     2530.04     2345.15     74.35 o
   4   3   9      459.16      465.70     23.82 o
   5   3   9      143.49      136.09     12.01 o
   6   3   9     4100.29     4215.33    131.87 o
   7   3   9      248.73      258.90     33.98 o
  -7   4   9      876.76      822.28     43.72 o
  -6   4   9     3472.14     3566.42     79.73 o
  -5   4   9     5361.32     5313.75     79.60 o
  -4   4   9    11210.52    11002.61    146.00 o
  -3   4   9     9103.64     8242.12    295.62 o
  -2   4   9     5921.89     6090.05    154.12 o
  -1   4   9     2953.11     2848.41     49.11 o
   0   4   9     3355.99     3406.12     38.90 o
   1   4   9     1151.42     1209.06     65.90 o
   2   4   9    11942.32    11622.25    331.55 o
   3   4   9     7578.65     6736.68    242.10 o
   4   4   9     8106.29     7716.61    190.99 o
   5   4   9     5604.40     5588.86    106.85 o
   6   4   9     1798.62     1753.77     70.85 o
   7   4   9     1899.70     1972.69     65.13 o
  -7   5   9     1513.15     1595.03     57.15 o
  -6   5   9       25.85       18.24     15.38 o
  -5   5   9     1260.70     1202.50     28.57 o
  -4   5   9     1161.55     1134.27     27.14 o
  -3   5   9     1269.21     1204.11     61.44 o
  -2   5   9     4780.53     4813.21     91.63 o
  -1   5   9     4569.01     4560.91     72.21 o
   0   5   9     5901.95     6253.80     62.58 o
   1   5   9     6545.85     6241.23     89.82 o
   2   5   9     1954.05     1822.06    159.33 o
   3   5   9     3013.84     2796.06     71.27 o
   4   5   9      546.85      545.42     26.35 o
   5   5   9      509.77      468.45     41.51 o
   6   5   9       64.85       97.08     38.02 o
   7   5   9      591.81      578.78     58.21 o
  -7   6   9     1268.47     1122.30     76.84 o
  -6   6   9      718.92      572.02     40.21 o
  -5   6   9     2311.66     2328.01     49.48 o
  -4   6   9      590.58      567.40     43.48 o
  -3   6   9     5261.17     5222.11    116.97 o
  -2   6   9       88.97       76.32      7.33 o
  -1   6   9     7240.00     7059.73     80.46 o
   0   6   9      964.54      993.88     20.64 o
   1   6   9     4633.43     4889.71    154.78 o
   2   6   9       62.31       68.43     12.42 o
   3   6   9     2010.48     2094.18    273.34 o
   4   6   9     1205.58     1180.11     30.13 o
   5   6   9     2835.70     2683.86    122.33 o
   6   6   9     1789.64     1828.66     68.71 o
   7   6   9     2267.62     2033.66    105.02 o
  -6   7   9      562.62      526.58     36.29 o
  -5   7   9     3093.77     3072.54    112.32 o
  -4   7   9     1060.34      960.01     60.78 o
  -3   7   9     3009.74     2951.87    179.79 o
  -2   7   9     5729.36     5997.04    224.48 o
  -1   7   9     3124.56     3296.40     81.23 o
   0   7   9    11890.09    12233.41    167.83 o
   1   7   9     4835.50     5064.99    138.86 o
   2   7   9    11777.20    11749.69    225.30 o
   3   7   9     6434.00     6368.94    161.14 o
   4   7   9     2758.45     2585.47     63.71 o
   5   7   9     5180.40     5216.27    175.36 o
   6   7   9      576.80      562.29     46.47 o
  -6   8   9     4345.99     4220.07    148.55 o
  -5   8   9     1701.19     1539.75     59.21 o
  -4   8   9     9056.59     8819.63    327.78 o
  -3   8   9     2388.40     2254.02    115.01 o
  -2   8   9     7161.90     6967.30    173.48 o
  -1   8   9      518.75      523.91     30.57 o
   0   8   9     1545.75     1636.25     32.68 o
   1   8   9     1360.22     1406.08     46.20 o
   2   8   9     2765.10     2829.37    181.80 o
   3   8   9     2275.39     2230.90     51.99 o
   4   8   9     3879.65     4046.17    234.18 o
   5   8   9      686.56      620.17     42.06 o
   6   8   9     1996.97     1622.02    173.42 o
  -5   9   9      140.26      144.29     25.43 o
  -4   9   9      461.74      425.70     28.79 o
  -3   9   9     6154.33     6323.80    184.99 o
  -2   9   9     4586.56     4675.16     91.54 o
  -1   9   9    18885.37    20644.56    389.29 o
   0   9   9    10122.36    11293.34    212.10 o
   1   9   9    16963.83    18500.91    544.87 o
   2   9   9     4650.81     4799.77     86.76 o
   3   9   9     4343.84     4406.97     89.92 o
   4   9   9      890.25      757.42     60.17 o
   5   9   9       78.44       95.32     29.17 o
  -4  10   9      204.74      223.39     30.45 o
  -3  10   9     7570.31     7845.10    276.10 o
  -2  10   9      564.93      600.40     38.03 o
  -1  10   9     2266.74     2414.77     88.28 o
   0  10   9     2183.49     2328.17     51.77 o
   1  10   9      937.00      927.50     92.00 o
   2  10   9     1438.20     1415.86     87.90 o
   3  10   9     4062.12     4055.96    306.99 o
   4  10   9      430.73      433.27     38.94 o
  -3  11   9      189.10      185.45     32.01 o
  -2  11   9      875.31      838.19     43.87 o
  -1  11   9     2252.60     2425.16     67.07 o
   0  11   9      835.76      863.94     38.60 o
   1  11   9     2223.67     2505.25    156.86 o
   2  11   9     2269.80     2363.81     75.20 o
   3  11   9      146.27      135.77     34.25 o
  -2  12   9      729.78      725.76     52.04 o
  -1  12   9      126.88      148.88     38.40 o
   0  12   9      377.76      392.66     34.13 o
   1  12   9      172.44      177.77     29.26 o
   2  12   9      294.98      264.67     40.72 o
  -8   0  10     2098.55     1867.02    215.49 o
  -6   0  10     5538.83     5985.88    186.37 o
  -4   0  10     3420.23     3598.69    170.12 o
  -2   0  10     5327.13     5274.47    193.13 o
   0   0  10    11597.74    11065.02    633.22 o
   2   0  10     2037.94     1839.38    163.06 o
   4   0  10     8131.19     8706.56    582.91 o
   6   0  10    14158.57    15420.62    683.29 o
   8   0  10     5229.34     5423.04    231.51 o
  -7   1  10      334.14      311.00     28.52 o
  -6   1  10     1027.65     1074.73     58.93 o
  -5   1  10      784.04      754.56     28.84 o
  -4   1  10     5305.05     5328.37     75.76 o
  -3   1  10     1081.67     1045.88     16.28 o
  -2   1  10     6212.93     6774.18    341.58 o
  -1   1  10      175.80      187.93      8.22 o
   0   1  10    12748.33    13161.32    548.07 o
   1   1  10      214.19      224.61     21.60 o
   2   1  10    16306.61    14965.93    207.81 o
   3   1  10     1005.11      924.50     21.89 o
   4   1  10     9543.47     9752.94    245.21 o
   5   1  10     2059.46     2081.57     64.47 o
   6   1  10     1062.63     1109.13     34.32 o
   7   1  10      606.05      563.54     24.39 o
  -7   2  10     4230.58     4476.93    193.66 o
  -6   2  10     1230.49     1173.86     37.00 o
  -5   2  10      842.50      850.40     25.69 o
  -4   2  10     4427.66     4428.87     64.71 o
  -3   2  10      493.04      439.91     31.32 o
  -2   2  10    14640.51    14657.09    160.36 o
  -1   2  10      556.86      551.70     18.65 o
   0   2  10    15853.26    15843.63    220.84 o
   1   2  10     1109.89      990.05     30.16 o
   2   2  10     8674.85     7836.88    300.74 o
   3   2  10     1103.48     1043.94     42.29 o
   4   2  10     1687.81     1694.82     39.29 o
   5   2  10     1302.32     1258.53     46.02 o
   6   2  10      548.04      526.47     38.53 o
   7   2  10     4111.20     4253.50    102.93 o
  -7   3  10     2638.22     2679.19    106.25 o
  -6   3  10      165.55      169.57     25.35 o
  -5   3  10     6692.75     6913.56    202.39 o
  -4   3  10       79.42      105.79     11.55 o
  -3   3  10     4087.75     4080.78    102.04 o
  -2   3  10       58.78       79.97      9.19 o
  -1   3  10     1558.08     1675.87     36.59 o
   0   3  10      239.95      276.51     10.21 o
   1   3  10     1993.30     2095.09     41.09 o
   2   3  10      128.59      126.14      7.74 o
   3   3  10     6941.74     6536.65    303.98 o
   4   3  10       73.72       55.51     15.16 o
   5   3  10    12803.37    12869.32    190.68 o
   6   3  10      292.48      297.85     21.04 o
   7   3  10     5904.11     6142.83    157.30 o
  -7   4  10     3856.45     3830.53    125.32 o
  -6   4  10     2405.92     2314.66     62.18 o
  -5   4  10     3372.23     3219.31     65.34 o
  -4   4  10     2467.35     2395.40     42.95 o
  -3   4  10     2770.59     2836.49    114.10 o
  -2   4  10     9094.13     8998.18    110.48 o
  -1   4  10     4049.91     3992.47    181.18 o
   0   4  10    13197.77    13268.04    126.94 o
   1   4  10     7860.74     7674.88    183.20 o
   2   4  10     9074.97     8879.87    105.58 o
   3   4  10     6158.18     6160.41    217.69 o
   4   4  10     1467.37     1355.01     40.74 o
   5   4  10     2795.62     2848.13    100.98 o
   6   4  10     1378.92     1314.21     70.14 o
   7   4  10     1504.65     1565.56     96.27 o
  -7   5  10      191.38      117.45     37.52 o
  -6   5  10     1303.71     1367.68     55.16 o
  -5   5  10      400.44      403.61     20.98 o
  -4   5  10     5080.59     4991.77    352.72 o
  -3   5  10      932.48      908.88     20.85 o
  -2   5  10     5579.25     5774.11    240.64 o
  -1   5  10     1467.48     1520.73     45.04 o
   0   5  10    11063.56    11463.44    115.54 o
   1   5  10     2286.35     2256.85     43.58 o
   2   5  10    13693.24    13064.53    246.99 o
   3   5  10     1206.53     1108.79     62.43 o
   4   5  10    13259.00    13301.74    206.69 o
   5   5  10      152.45      141.64     20.11 o
   6   5  10     3354.90     3601.35     93.00 o
   7   5  10      480.82      407.38     69.10 o
  -6   6  10     1734.53     1719.17    142.77 o
  -5   6  10     1499.50     1424.03     36.36 o
  -4   6  10     1969.44     1904.06     50.77 o
  -3   6  10     5818.33     5973.62    159.28 o
  -2   6  10     4933.68     4951.65    121.56 o
  -1   6  10    13477.96    13548.34    137.98 o
   0   6  10     6637.87     6779.81     85.19 o
   1   6  10    10907.45    11174.76    146.37 o
   2   6  10     2291.87     2209.99     80.17 o
   3   6  10     2961.06     2699.17    121.32 o
   4   6  10     2424.86     2361.08     61.56 o
   5   6  10      689.83      638.39     41.52 o
   6   6  10     3850.63     3705.18    147.26 o
  -6   7  10     1883.22     1708.01     60.06 o
  -5   7  10     1609.25     1635.65     88.58 o
  -4   7  10     2617.23     2500.81     51.25 o
  -3   7  10     2082.43     2132.25    135.91 o
  -2   7  10     1679.59     1682.90     55.34 o
  -1   7  10     2060.12     2154.74     90.64 o
   0   7  10      997.65     1004.04     24.54 o
   1   7  10     4289.89     4306.08    101.01 o
   2   7  10     3474.10     3484.04     67.21 o
   3   7  10     5354.54     5096.55    175.20 o
   4   7  10     1460.38     1245.69     40.22 o
   5   7  10     3772.55     3851.38    157.47 o
   6   7  10      742.56      586.70     75.32 o
  -6   8  10      490.84      461.15     50.61 o
  -5   8  10      991.89      890.07     88.52 o
  -4   8  10      893.41      925.79     52.71 o
  -3   8  10       46.04       57.32     15.11 o
  -2   8  10      900.07      845.91     27.51 o
  -1   8  10      825.05      783.93     23.12 o
   0   8  10      543.19      576.79     24.86 o
   1   8  10     1033.79     1040.84     26.39 o
   2   8  10      856.47      814.00     33.32 o
   3   8  10      111.39       96.30     15.94 o
   4   8  10     1474.85     1381.45     44.17 o
   5   8  10     2593.35     2470.58     99.32 o
   6   8  10      341.74      385.23     44.79 o
  -5   9  10      519.68      461.75     59.40 o
  -4   9  10      395.79      416.69     48.46 o
  -3   9  10      454.50      453.98     30.39 o
  -2   9  10      334.35      316.16     25.60 o
  -1   9  10      131.08      120.68     18.11 o
   0   9  10      681.52      711.10     25.01 o
   1   9  10      249.90      283.67     18.95 o
   2   9  10      152.24      164.87     22.12 o
   3   9  10     1160.73     1159.10     36.13 o
   4   9  10     1031.41      900.21     44.80 o
   5   9  10     1350.72     1302.56     59.58 o
  -4  10  10       89.74      113.82     27.27 o
  -3  10  10      664.31      727.53     54.66 o
  -2  10  10      222.21      335.61     32.09 o
  -1  10  10      298.53      325.36     24.21 o
   0  10  10      566.05      609.04     27.59 o
   1  10  10      589.71      569.60     40.89 o
   2  10  10      556.30      561.80     53.67 o
   3  10  10     1118.32     1076.55     72.06 o
   4  10  10       38.22      -25.83     29.65 o
  -3  11  10      876.75      773.98     46.15 o
  -2  11  10     1209.78     1212.86     85.79 o
  -1  11  10      319.17      260.34     27.19 o
   0  11  10      908.90      905.49     66.38 o
   1  11  10      753.67      705.23     67.98 o
   2  11  10     2638.15     2864.58     91.16 o
   3  11  10      989.23     1039.84     58.19 o
  -1  12  10     6704.04     7239.37    277.29 o
   0  12  10     2487.11     2538.55     83.15 o
   1  12  10     5585.42     6023.97    170.99 o
  -7   0  11    10079.38    10479.60    316.10 o
  -5   0  11    24958.67    24775.80    516.69 o
  -3   0  11    18049.99    17920.40    272.48 o
  -1   0  11     3523.46     3637.57    122.71 o
   1   0  11     2382.70     2428.44     84.58 o
   3   0  11     7543.29     7504.88    168.24 o
   5   0  11    13910.50    14054.69    905.62 o
   7   0  11     5911.75     5863.34    393.31 o
  -7   1  11     3911.90     4152.88    105.05 o
  -6   1  11      516.22      482.66     27.53 o
  -5   1  11       82.98       92.81     12.38 o
  -4   1  11      509.55      492.57     39.28 o
  -3   1  11     8893.32     8813.84     96.78 o
  -2   1  11       44.46       50.65      5.43 o
  -1   1  11    12280.41    12170.76    285.43 o
   0   1  11       29.03       33.15      8.70 o
   1   1  11     6523.41     6137.43    129.16 o
   2   1  11       83.52       85.97      9.76 o
   3   1  11     3421.75     3056.30    318.95 o
   4   1  11     1231.22     1238.90     68.95 o
   5   1  11       41.02       27.26     14.37 o
   6   1  11     1164.12     1180.54     33.81 o
   7   1  11     2185.38     2117.86     74.41 o
  -7   2  11       65.07       89.28     28.40 o
  -6   2  11     3861.85     3977.68     81.17 o
  -5   2  11      575.67      571.29     37.15 o
  -4   2  11     5717.04     5535.36     82.67 o
  -3   2  11     1158.83     1266.58     68.63 o
  -2   2  11     7451.69     7425.71     81.81 o
  -1   2  11     4308.43     4354.22    208.21 o
   0   2  11     8911.35     9104.78    112.16 o
   1   2  11     7072.12     7107.66    168.03 o
   2   2  11     6140.89     5787.41    120.03 o
   3   2  11     3029.49     2848.72    157.25 o
   4   2  11     2873.10     2598.17    149.22 o
   5   2  11      853.06      858.21     31.58 o
   6   2  11     1496.55     1476.92    119.65 o
   7   2  11      110.37      101.73     22.72 o
  -7   3  11      119.48       46.54     29.57 o
  -6   3  11     2563.56     2622.40     78.08 o
  -5   3  11      275.05      261.09     18.13 o
  -4   3  11     2941.69     2975.99     85.86 o
  -3   3  11       99.90      117.50     13.79 o
  -2   3  11     1323.57     1457.82    100.02 o
  -1   3  11      286.24      315.54     20.38 o
   0   3  11       33.10       43.61      6.99 o
   1   3  11      112.83      131.61     10.21 o
   2   3  11     3293.88     3219.32    101.22 o
   3   3  11      254.17      248.70     12.01 o
   4   3  11     7667.26     7442.17    389.23 o
   5   3  11      341.88      310.63     29.08 o
   6   3  11     6550.30     6674.12    282.92 o
   7   3  11      284.51      295.55     50.95 o
  -7   4  11      476.03      531.29     50.45 o
  -6   4  11      765.85      703.73     43.26 o
  -5   4  11      830.69      812.28     46.24 o
  -4   4  11      219.74      238.92     16.86 o
  -3   4  11      202.30      203.93     12.49 o
  -2   4  11       40.02       55.97     10.93 o
  -1   4  11      477.03      451.20     12.70 o
   0   4  11      530.76      544.64     17.65 o
   1   4  11      433.29      405.89     12.06 o
   2   4  11       68.27       82.61      9.69 o
   3   4  11      417.19      366.55     14.99 o
   4   4  11      423.38      356.34     20.88 o
   5   4  11      357.75      348.93     23.46 o
   6   4  11     1883.76     1734.93     64.44 o
   7   4  11      392.81      384.89     41.01 o
  -7   5  11     2952.76     2857.64     93.29 o
  -6   5  11      332.20      299.83     28.60 o
  -5   5  11      290.68      244.37     20.75 o
  -4   5  11     1852.57     1728.31     88.09 o
  -3   5  11     5108.53     5132.21    107.57 o
  -2   5  11     2343.59     2423.50     41.58 o
  -1   5  11     8793.10     8680.40    127.62 o
   0   5  11      332.41      342.69     11.46 o
   1   5  11     5029.39     5249.15    207.73 o
   2   5  11     1523.29     1545.67     57.41 o
   3   5  11     2341.00     1942.35    200.93 o
   4   5  11     2892.80     2855.48     63.70 o
   5   5  11      743.49      689.70     40.27 o
   6   5  11      836.22      729.01     38.07 o
   7   5  11     2395.43     2240.97     91.16 o
  -6   6  11      289.42      239.44     25.20 o
  -5   6  11     7504.74     7423.39    205.61 o
  -4   6  11     1056.33      994.26     43.52 o
  -3   6  11     6463.63     6448.39    109.12 o
  -2   6  11     2488.99     2550.11     43.63 o
  -1   6  11     2063.45     2123.87     64.22 o
   0   6  11     4977.69     5243.79     71.11 o
   1   6  11      830.96      895.45     47.49 o
   2   6  11     4756.51     4773.20     72.86 o
   3   6  11     2598.39     2363.88    221.37 o
   4   6  11     1408.13     1334.31     42.61 o
   5   6  11     3145.93     2693.39    331.43 o
   6   6  11      111.38       58.86     61.13 o
  -6   7  11     1155.21     1052.19     48.67 o
  -5   7  11       51.92       16.01     23.70 o
  -4   7  11      551.67      486.64     20.32 o
  -3   7  11     1958.35     1809.87     48.17 o
  -2   7  11     3001.92     2960.37     56.84 o
  -1   7  11     4159.49     4190.00    110.96 o
   0   7  11     1447.02     1500.68     31.57 o
   1   7  11     2122.88     2183.86    101.06 o
   2   7  11     1629.57     1658.10     95.04 o
   3   7  11      884.08      830.54     50.41 o
   4   7  11      567.84      502.13     30.33 o
   5   7  11      119.10      115.81     28.46 o
   6   7  11     1532.24     1304.46     65.17 o
  -5   8  11      386.99      335.31     34.16 o
  -4   8  11     8624.98     8506.18    192.41 o
  -3   8  11      515.24      488.72     38.92 o
  -2   8  11     7057.27     7155.79    125.88 o
  -1   8  11      417.70      465.01     38.75 o
   0   8  11     4072.16     4403.12     70.52 o
   1   8  11      943.18      959.50     38.03 o
   2   8  11     3950.29     4059.46    119.14 o
   3   8  11      542.69      544.03     39.02 o
   4   8  11     4255.71     4254.48    290.05 o
   5   8  11      156.64      121.74     27.93 o
  -5   9  11      470.64      282.71     50.40 o
  -4   9  11      935.02      927.36    106.17 o
  -3   9  11      276.62      327.75     25.53 o
  -2   9  11      290.77      326.37     22.86 o
  -1   9  11       15.31       10.12     25.09 o
   0   9  11      631.21      684.05     38.28 o
   1   9  11       22.06       31.29     16.65 o
   2   9  11      725.75      716.47     52.70 o
   3   9  11      713.02      642.19     30.61 o
   4   9  11     2419.23     2161.60    103.78 o
   5   9  11     1224.18     1070.86     91.55 o
  -4  10  11      913.70      852.71     50.36 o
  -3  10  11     2863.83     2880.70     83.78 o
  -2  10  11       37.48       52.64     25.10 o
  -1  10  11     4263.59     4533.33    118.97 o
   0  10  11        0.72        2.76     25.59 o
   1  10  11     4350.46     4733.70    116.14 o
   2  10  11       24.22       26.79     22.59 o
   3  10  11     2298.97     2239.82     76.36 o
   4  10  11      746.27      699.94     51.21 o
  -2  11  11     1349.81     1357.76     60.19 o
  -1  11  11     1449.51     1607.51     71.70 o
   0  11  11      605.54      594.91     38.00 o
   1  11  11     1395.94     1484.37     61.53 o
   2  11  11      551.81      554.84     85.32 o
  -6   0  12      284.14      261.75     70.59 o
  -4   0  12      986.38      911.89     35.58 o
  -2   0  12     2717.44     2675.68    130.33 o
   0   0  12     1525.85     1452.98     34.16 o
   2   0  12     1121.03      946.13     39.64 o
   4   0  12      378.69      321.13     80.07 o
   6   0  12      508.33      482.56     35.94 o
  -7   1  12      778.86      682.13     35.05 o
  -6   1  12     1430.86     1409.04     91.46 o
  -5   1  12     1560.55     1618.73     42.11 o
  -4   1  12     1892.05     1914.23     72.17 o
  -3   1  12     3428.52     3750.89    288.98 o
  -2   1  12      946.89     1041.00     75.11 o
  -1   1  12    10962.72    11273.43    380.02 o
   0   1  12      547.50      534.92     14.42 o
   1   1  12    15581.97    15917.90    288.91 o
   2   1  12     2486.20     2280.37     74.98 o
   3   1  12     8974.58     8529.20    111.71 o
   4   1  12     4889.23     4643.61    227.06 o
   5   1  12     2953.02     2924.75     55.60 o
   6   1  12     3429.03     3504.72     73.77 o
   7   1  12      452.40      375.76     26.02 o
  -7   2  12      708.22      716.38     43.54 o
  -6   2  12     1932.64     1914.11     48.41 o
  -5   2  12     2225.54     2287.88     72.18 o
  -4   2  12     2335.71     2484.15     80.26 o
  -3   2  12    13540.22    12961.00    201.52 o
  -2   2  12     2816.01     2937.87    112.37 o
  -1   2  12    22053.56    21230.71    589.51 o
   0   2  12     2848.43     2872.59     37.89 o
   1   2  12    10167.23    10254.38    304.05 o
   2   2  12     3905.94     3890.38     76.82 o
   3   2  12     5601.20     4945.42    407.03 o
   4   2  12     3571.59     3344.73    154.03 o
   5   2  12     3438.30     3347.91    144.51 o
   6   2  12     1526.99     1565.56    107.41 o
   7   2  12     1316.89     1229.17     61.93 o
  -7   3  12     5843.03     5858.90    149.64 o
  -6   3  12      176.73      172.01     21.06 o
  -5   3  12    10793.95    10908.46    183.19 o
  -4   3  12      768.15      780.52     27.35 o
  -3   3  12     7288.86     7132.19    137.78 o
  -2   3  12     1383.39     1512.30     69.66 o
  -1   3  12     5760.49     6144.03    387.10 o
   0   3  12     2844.45     2908.28     41.42 o
   1   3  12    12246.85    11541.24    386.82 o
   2   3  12     3278.35     3147.62    120.27 o
   3   3  12     8812.76     8143.70    191.35 o
   4   3  12     1417.88     1251.93     42.04 o
   5   3  12     4380.59     4511.11    198.08 o
   6   3  12      238.07      220.29     25.57 o
   7   3  12     2538.82     2225.21    227.75 o
  -7   4  12       64.02       84.93     26.09 o
  -6   4  12     1113.66     1092.10     41.51 o
  -5   4  12     3632.16     3570.74     81.45 o
  -4   4  12     6115.76     5832.81    139.10 o
  -3   4  12    18475.83    18506.16    234.22 o
  -2   4  12    16562.58    16249.12    209.60 o
  -1   4  12    21807.90    21741.26    440.85 o
   0   4  12    12759.20    13177.11    142.24 o
   1   4  12    12932.14    13533.13    560.21 o
   2   4  12     7812.36     7859.83    329.35 o
   3   4  12     7232.06     6106.47    642.25 o
   4   4  12     2511.30     2466.04    143.69 o
   5   4  12     2044.70     1854.82    116.11 o
   6   4  12      428.39      354.62     33.53 o
   7   4  12      147.67      141.94     28.50 o
  -6   5  12     3120.15     2962.14     76.98 o
  -5   5  12      327.59      318.53     24.51 o
  -4   5  12     3492.57     3316.16    141.03 o
  -3   5  12      574.52      567.70     40.52 o
  -2   5  12     1749.05     1684.24     49.52 o
  -1   5  12     2311.80     2402.13    150.89 o
   0   5  12      822.48      797.44     20.39 o
   1   5  12     3580.09     3693.47     99.46 o
   2   5  12     2491.32     2404.04     50.30 o
   3   5  12     1423.60     1327.42     54.98 o
   4   5  12     3778.66     3595.16    111.40 o
   5   5  12      125.29      117.28     41.75 o
   6   5  12     1685.12     1451.94     83.37 o
  -6   6  12      365.78      341.45     30.37 o
  -5   6  12     1596.66     1442.71     62.14 o
  -4   6  12      871.30      797.54     40.03 o
  -3   6  12     3696.72     3456.83    292.58 o
  -2   6  12     1843.44     1805.36     34.71 o
  -1   6  12     4848.64     5043.72     90.58 o
   0   6  12     1537.76     1576.59     31.34 o
   1   6  12     4744.65     4990.21     80.78 o
   2   6  12     1058.57     1083.29     43.65 o
   3   6  12     4000.05     3995.15     81.14 o
   4   6  12      455.92      395.99     34.05 o
   5   6  12     1683.70     1501.71     57.22 o
   6   6  12      146.98       56.28     49.95 o
  -5   7  12     1366.27     1255.99     55.63 o
  -4   7  12     1892.92     1761.21     86.09 o
  -3   7  12     1230.84     1187.88     85.01 o
  -2   7  12     1471.90     1445.57     41.29 o
  -1   7  12     1377.84     1483.38     73.13 o
   0   7  12      342.69      326.77     19.82 o
   1   7  12     2708.93     2848.12     54.47 o
   2   7  12     1519.45     1534.31     45.77 o
   3   7  12     2956.20     2916.71     74.50 o
   4   7  12     2193.11     1936.52     56.88 o
   5   7  12     1754.33     1713.04    111.45 o
  -5   8  12      912.01      782.41     52.34 o
  -4   8  12      932.37      839.88     38.06 o
  -3   8  12     3059.09     3095.58     76.70 o
  -2   8  12     4146.73     4189.47     86.62 o
  -1   8  12     3258.78     3543.46     69.43 o
   0   8  12     1809.18     1935.91     45.05 o
   1   8  12     1502.24     1603.72    151.00 o
   2   8  12     1643.11     1587.98    168.06 o
   3   8  12     1660.17     1717.40    131.35 o
   4   8  12      916.30      845.65     39.58 o
   5   8  12     1524.20     1514.25     68.89 o
  -4   9  12     1915.80     1855.13     67.41 o
  -3   9  12      955.19     1049.55     65.53 o
  -2   9  12     3394.86     3644.73    218.96 o
  -1   9  12     2147.48     2348.35    148.08 o
   0   9  12     8648.92     9715.08    220.10 o
   1   9  12     3545.90     3717.80     75.66 o
   2   9  12     8148.52     8813.63    293.43 o
   3   9  12     2487.52     2505.29     85.24 o
   4   9  12     3552.86     3579.85    102.88 o
  -3  10  12     1831.03     1659.65     59.68 o
  -2  10  12     4981.42     5152.07    124.60 o
  -1  10  12     2263.26     2374.55     79.14 o
   0  10  12     3132.54     3405.37     97.06 o
   1  10  12     1464.68     1461.43     96.01 o
   2  10  12     1926.28     1985.73    281.14 o
   3  10  12      697.43      611.52     59.16 o
  -2  11  12      843.20      790.52     44.88 o
  -1  11  12       55.28       49.13     24.64 o
   0  11  12      583.89      672.57     38.97 o
   1  11  12       62.23       63.50     29.93 o
   2  11  12     2115.57     2147.34     93.27 o
  -7   0  13      611.23      511.28     51.10 o
  -5   0  13      214.52      218.91     25.02 o
  -3   0  13     5951.59     6238.88    694.87 o
  -1   0  13    19164.36    20416.59   1440.09 o
   1   0  13    31562.38    32343.76   1600.95 o
   3   0  13    12979.56    11998.63    584.30 o
   5   0  13      540.69      532.87     36.29 o
   7   0  13     1451.57     1447.04     73.25 o
  -7   1  13      783.47      663.51     57.54 o
  -6   1  13     1688.19     1705.61     93.54 o
  -5   1  13     3963.48     4230.87    134.59 o
  -4   1  13     1283.45     1222.86     30.54 o
  -3   1  13     8685.52     9058.73    241.39 o
  -2   1  13     3133.68     3149.32     47.14 o
  -1   1  13     5135.78     5079.86    167.32 o
   0   1  13     3538.91     3571.63     51.38 o
   1   1  13     2232.78     2323.49    153.64 o
   2   1  13     2023.14     1792.14     56.80 o
   3   1  13    10601.72     9988.05    308.02 o
   4   1  13      566.08      513.67     39.41 o
   5   1  13     7203.97     7259.41    208.77 o
   6   1  13      658.89      547.78     57.92 o
   7   1  13     1956.03     1780.45     57.38 o
  -7   2  13      449.73      331.89     34.13 o
  -6   2  13     2468.98     2389.06     67.59 o
  -5   2  13      417.11      386.94     23.02 o
  -4   2  13     4991.49     4943.59     89.57 o
  -3   2  13      520.55      564.65     38.03 o
  -2   2  13     4115.72     4236.14     61.80 o
  -1   2  13     1687.26     1734.53     57.50 o
   0   2  13     4265.68     4287.35     76.85 o
   1   2  13     2447.63     2374.26     81.94 o
   2   2  13     4528.34     4312.71     87.83 o
   3   2  13     1087.06      992.88     58.06 o
   4   2  13     3267.65     2939.91    219.10 o
   5   2  13      270.14      231.22     20.60 o
   6   2  13     1069.42      960.56     65.61 o
   7   2  13      893.83      807.91     86.52 o
  -6   3  13     1660.37     1594.74    106.47 o
  -5   3  13      587.19      565.63     26.45 o
  -4   3  13     2403.41     2408.14     68.21 o
  -3   3  13      117.21      118.54     15.58 o
  -2   3  13     3439.30     3544.36     51.82 o
  -1   3  13      390.53      400.30     17.13 o
   0   3  13     2028.39     2160.40     34.06 o
   1   3  13      428.06      437.66     17.97 o
   2   3  13     3740.85     3759.89     57.20 o
   3   3  13      223.74      221.38     14.48 o
   4   3  13     3626.49     3206.17    134.07 o
   5   3  13      484.70      437.88     39.27 o
   6   3  13     4345.10     4386.47    186.69 o
  -6   4  13      816.85      727.49     66.81 o
  -5   4  13      259.29      253.78     21.99 o
  -4   4  13     1859.93     1755.28     45.86 o
  -3   4  13     1112.74     1094.60     68.39 o
  -2   4  13      545.60      567.41     17.67 o
  -1   4  13     2257.12     2349.87    157.85 o
   0   4  13       34.15       44.78     11.68 o
   1   4  13     4230.07     4266.81    169.11 o
   2   4  13      361.79      325.49     18.64 o
   3   4  13     2454.86     2263.95    108.53 o
   4   4  13     1018.05      934.24     91.01 o
   5   4  13      262.06      218.89     23.58 o
   6   4  13      484.45      374.60     27.99 o
  -6   5  13      648.45      565.67     32.65 o
  -5   5  13     3980.23     3984.35    321.97 o
  -4   5  13      756.86      713.80     42.26 o
  -3   5  13     4741.53     5248.52    275.81 o
  -2   5  13      957.00      998.66     57.44 o
  -1   5  13     1334.24     1504.52    139.30 o
   0   5  13       16.80       13.33      8.54 o
   1   5  13     3403.58     3486.35    152.27 o
   2   5  13     1582.16     1625.70     61.95 o
   3   5  13    11657.96    11363.14    218.23 o
   4   5  13     1975.44     1844.63     93.82 o
   5   5  13    10443.65    10002.01    234.23 o
   6   5  13      778.50      717.66     55.35 o
  -6   6  13      393.54      306.80     38.03 o
  -5   6  13       93.99       43.64     21.79 o
  -4   6  13       96.05      104.98     17.96 o
  -3   6  13     2280.01     2309.70    120.23 o
  -2   6  13     1109.28     1242.42    103.95 o
  -1   6  13     6684.29     7352.50    219.88 o
   0   6  13     3155.44     3363.16     94.67 o
   1   6  13     8910.81     9517.09    277.87 o
   2   6  13     2768.78     2802.00    100.36 o
   3   6  13     5110.17     4888.52    186.61 o
   4   6  13      104.65       78.39     33.30 o
   5   6  13      117.44      122.64     36.28 o
   6   6  13      428.00      341.70     46.84 o
  -5   7  13     2336.29     1942.28     93.79 o
  -4   7  13     1668.34     1472.54    133.84 o
  -3   7  13     6913.38     6577.13    152.87 o
  -2   7  13     1610.33     1677.17     49.40 o
  -1   7  13     5526.29     5823.54    153.97 o
   0   7  13      841.05      863.35     30.20 o
   1   7  13     2673.04     2874.15    163.34 o
   2   7  13     1486.12     1408.13     46.55 o
   3   7  13     2926.99     3159.01    222.87 o
   4   7  13     3118.89     3284.44    101.50 o
   5   7  13     1465.22     1261.00     59.77 o
  -4   8  13     1631.15     1459.74     78.11 o
  -3   8  13       59.40       55.70     18.38 o
  -2   8  13     4517.31     4738.27    154.08 o
  -1   8  13      436.25      425.93     21.91 o
   0   8  13     6597.90     7357.65    117.96 o
   1   8  13      528.83      531.78     45.88 o
   2   8  13     6301.75     6719.51    159.28 o
   3   8  13       37.71       59.05     23.34 o
   4   8  13     2283.10     2236.52     71.32 o
  -4   9  13      173.34      169.51     37.27 o
  -3   9  13      594.20      607.30     37.85 o
  -2   9  13      175.05      186.56     37.21 o
  -1   9  13      905.35     1034.48     38.80 o
   0   9  13        6.35        1.94     19.54 o
   1   9  13      885.02      923.11     44.26 o
   2   9  13       74.84       68.21     18.89 o
   3   9  13      488.90      465.87     35.02 o
   4   9  13      243.48      222.22     48.96 o
  -2  10  13      188.44      182.44     28.17 o
  -1  10  13      961.77      913.89     55.20 o
   0  10  13      308.90      362.08     30.47 o
   1  10  13     1337.08     1370.16     47.07 o
   2  10  13      376.00      311.24     28.00 o
  -6   0  14     2256.67     2341.86    209.49 o
  -4   0  14    10364.14    10677.59    516.45 o
  -2   0  14    13822.04    14188.17    525.49 o
   0   0  14     5151.21     5487.62    111.79 o
   2   0  14     5390.47     4910.71    146.38 o
   4   0  14     3943.60     3484.36    397.20 o
   6   0  14     1002.30      864.59    127.48 o
  -6   1  14     3663.66     3671.56     93.97 o
  -5   1  14     1575.66     1504.69     44.90 o
  -4   1  14     2080.86     2063.52     43.81 o
  -3   1  14     1875.52     1851.80     38.03 o
  -2   1  14     1306.21     1456.22     89.80 o
  -1   1  14     3421.83     3613.28     56.29 o
   0   1  14     6520.55     6881.49     90.83 o
   1   1  14     2744.25     2788.80     48.57 o
   2   1  14     2367.37     2254.56     98.85 o
   3   1  14     1339.46     1230.59     27.86 o
   4   1  14     1159.37     1044.63     42.78 o
   5   1  14     2614.63     2476.49     99.10 o
   6   1  14     1660.71     1477.53    178.61 o
  -6   2  14       91.43       93.75     27.26 o
  -5   2  14     3296.16     3400.04     83.30 o
  -4   2  14     1310.40     1237.99     32.33 o
  -3   2  14     2997.05     3091.35    211.73 o
  -2   2  14     1977.01     1981.26     66.46 o
  -1   2  14     1448.53     1482.11     34.08 o
   0   2  14      601.57      659.78     26.35 o
   1   2  14     1899.26     1880.11     77.66 o
   2   2  14     1003.40      991.31     39.79 o
   3   2  14     6149.81     6083.86    174.01 o
   4   2  14     1026.78      923.97     35.96 o
   5   2  14     4055.53     3691.52    147.48 o
   6   2  14      206.04      170.52     50.96 o
  -6   3  14      623.45      504.73     41.26 o
  -5   3  14     1318.11     1262.43     44.52 o
  -4   3  14      475.70      499.72     24.14 o
  -3   3  14     1378.07     1360.43     33.66 o
  -2   3  14      618.84      594.32     42.26 o
  -1   3  14     1896.85     1932.77     51.58 o
   0   3  14      309.39      309.90     15.18 o
   1   3  14     2751.57     2887.88     85.68 o
   2   3  14      286.73      279.41     20.24 o
   3   3  14     1569.37     1429.62     64.69 o
   4   3  14      525.97      427.50     31.94 o
   5   3  14      637.10      586.59     72.59 o
   6   3  14     1070.08      929.27     44.26 o
  -6   4  14      778.47      686.89     46.74 o
  -5   4  14      864.12      785.26     52.96 o
  -4   4  14     1359.74     1307.31     38.01 o
  -3   4  14     1046.61     1016.86     97.48 o
  -2   4  14     1115.52     1105.23     26.76 o
  -1   4  14      546.81      580.31     17.79 o
   0   4  14      185.32      223.82     13.93 o
   1   4  14      826.85      820.67     44.26 o
   2   4  14      453.13      459.13     33.31 o
   3   4  14     2680.93     2657.43    117.03 o
   4   4  14      697.48      640.11     65.10 o
   5   4  14     1803.55     1730.51     56.29 o
   6   4  14      350.08      306.52     54.91 o
  -6   5  14     5582.17     4770.11    218.76 o
  -5   5  14     1055.29      956.00     39.10 o
  -4   5  14     3245.43     3083.33     92.04 o
  -3   5  14      498.29      482.73     22.84 o
  -2   5  14      721.21      714.74     21.92 o
  -1   5  14      120.68      110.60     11.39 o
   0   5  14       39.49      101.67     15.68 o
   1   5  14      142.20      159.73     15.88 o
   2   5  14      506.65      508.80     30.08 o
   3   5  14      430.20      388.14     37.28 o
   4   5  14     1371.90     1275.60    109.19 o
   5   5  14     1300.72     1251.06     64.91 o
   6   5  14     2173.00     1543.60    445.10 o
  -5   6  14      374.99      301.35     45.24 o
  -4   6  14     4809.93     4553.24    192.25 o
  -3   6  14     1441.31     1343.09     67.16 o
  -2   6  14     6480.35     6486.89    175.82 o
  -1   6  14      526.25      520.76     22.79 o
   0   6  14     4373.82     4629.49     85.15 o
   1   6  14      250.08      275.82     21.08 o
   2   6  14     2728.19     2938.51    220.62 o
   3   6  14      745.57      726.67     36.54 o
   4   6  14     1834.62     1692.53    200.29 o
   5   6  14      207.17      212.71     54.42 o
  -5   7  14     1684.89     1441.93     95.77 o
  -4   7  14      546.26      458.86     99.18 o
  -3   7  14      241.06      229.05     27.15 o
  -2   7  14     3320.12     3427.79    173.37 o
  -1   7  14     1283.82     1314.27     39.15 o
   0   7  14     5854.55     6334.76    107.68 o
   1   7  14     1409.60     1512.41     46.58 o
   2   7  14     5310.36     5551.18    109.68 o
   3   7  14      358.43      319.67     28.27 o
   4   7  14     1395.38     1234.84     55.65 o
   5   7  14      822.75      789.15     49.34 o
  -4   8  14      721.21      666.35     42.38 o
  -3   8  14     3085.74     3086.50     97.76 o
  -2   8  14      762.41      781.51     40.52 o
  -1   8  14     2310.51     2537.32     76.74 o
   0   8  14      301.44      298.71     23.36 o
   1   8  14     2294.51     2383.87     57.01 o
   2   8  14      425.13      392.61     34.80 o
   3   8  14     2584.87     2547.53     79.34 o
   4   8  14     1242.89     1158.11     78.17 o
  -3   9  14      155.63      146.68     46.32 o
  -2   9  14      756.61      722.72     35.52 o
  -1   9  14      128.71      114.56     23.76 o
   0   9  14      297.61      245.88     25.69 o
   1   9  14      244.34      257.31     35.29 o
   2   9  14      291.20      336.40     47.22 o
   3   9  14      402.00      360.69     30.31 o
  -2  10  14     1351.17     1322.91     67.15 o
  -1  10  14      139.47      150.41     28.37 o
   0  10  14     1289.23     1213.85     58.93 o
   1  10  14      225.58      237.58     26.53 o
   2  10  14     1879.07     1697.95     64.84 o
  -5   0  15      180.48      168.14     33.06 o
  -3   0  15     2032.82     2207.22    162.95 o
  -1   0  15     1530.72     1515.40     42.66 o
   1   0  15     1120.97     1113.88     71.51 o
   3   0  15      822.59      762.20     35.31 o
   5   0  15       69.80       55.21     32.71 o
  -6   1  15     3408.91     3406.07     93.68 o
  -5   1  15     2513.95     2508.60     76.42 o
  -4   1  15     5864.93     5911.54    147.77 o
  -3   1  15      694.88      655.75     24.30 o
  -2   1  15     5047.65     5169.69    141.99 o
  -1   1  15       77.09      105.02     22.37 o
   0   1  15     1216.71     1227.74     34.33 o
   1   1  15       39.52       66.00     17.14 o
   2   1  15     2107.88     2178.08    165.28 o
   3   1  15      283.78      273.67     15.73 o
   4   1  15     2679.38     2502.47    159.35 o
   5   1  15     1007.19      951.96     63.41 o
   6   1  15     1377.14     1270.00     75.16 o
  -6   2  15     1998.05     2012.31     62.89 o
  -5   2  15     2648.76     2727.68     68.55 o
  -4   2  15      115.91      116.09     18.97 o
  -3   2  15     2565.15     2524.62     78.18 o
  -2   2  15     5875.79     6169.06    170.30 o
  -1   2  15     1995.49     1977.52     56.00 o
   0   2  15    18918.73    20283.17    239.65 o
   1   2  15     1339.25     1363.61     47.65 o
   2   2  15     7636.57     7550.80    207.81 o
   3   2  15     1692.84     1541.12     79.60 o
   4   2  15      122.09      127.52     26.13 o
   5   2  15     2083.94     1874.15    102.53 o
   6   2  15      978.91      957.57     49.53 o
  -6   3  15     2893.64     2810.23    123.99 o
  -5   3  15     1158.42     1120.36     53.96 o
  -4   3  15     9217.74     9453.26    161.78 o
  -3   3  15     2101.04     2082.91     62.72 o
  -2   3  15     5717.56     5911.11    248.90 o
  -1   3  15     1694.17     1722.78     35.65 o
   0   3  15      172.64      197.86     19.92 o
   1   3  15      847.79      908.02     80.06 o
   2   3  15     8510.51     8723.75    224.24 o
   3   3  15      958.46      977.61     34.80 o
   4   3  15    10949.30    10986.76    429.95 o
   5   3  15      453.59      425.02     44.74 o
   6   3  15     3680.20     3505.91    251.10 o
  -5   4  15      575.82      470.26     37.28 o
  -4   4  15      432.94      393.43     49.21 o
  -3   4  15     4344.08     4252.40    114.87 o
  -2   4  15    10338.63    11018.03    159.66 o
  -1   4  15    11036.46    11629.99    166.02 o
   0   4  15    20480.65    22419.76    263.03 o
   1   4  15    11010.20    11579.48    165.11 o
   2   4  15    11675.15    12617.69    257.69 o
   3   4  15     3273.87     3186.21    144.48 o
   4   4  15      760.08      705.12     45.19 o
   5   4  15      571.55      479.95     42.26 o
  -5   5  15     2669.93     2464.64    113.76 o
  -4   5  15     1176.29     1118.63     52.47 o
  -3   5  15     1682.24     1652.59     95.28 o
  -2   5  15     1649.93     1590.93     78.62 o
  -1   5  15      497.17      579.04     72.08 o
   0   5  15      319.44      323.97     19.08 o
   1   5  15     1295.59     1452.18     81.83 o
   2   5  15      712.94      696.71     61.16 o
   3   5  15     2737.68     2691.37     97.10 o
   4   5  15      871.72      778.00     54.70 o
   5   5  15     2864.60     2488.59     95.85 o
  -5   6  15      453.84      414.93     59.38 o
  -4   6  15     1985.80     1732.96     96.92 o
  -3   6  15     1175.77     1200.92     49.99 o
  -2   6  15     2825.09     2930.96     82.33 o
  -1   6  15     1816.42     1882.76     46.70 o
   0   6  15     2997.48     3291.10     72.12 o
   1   6  15     1133.71     1198.79     55.95 o
   2   6  15     2484.97     2565.18     81.49 o
   3   6  15      570.35      498.10     64.63 o
   4   6  15     1398.07     1195.23     52.90 o
   5   6  15      276.50      195.21     32.99 o
  -4   7  15     2326.62     2065.01    152.96 o
  -3   7  15      422.29      340.48     36.00 o
  -2   7  15      538.19      546.77     34.93 o
  -1   7  15      106.37      130.88     18.37 o
   0   7  15        6.05        1.78     18.08 o
   1   7  15      276.95      289.58     32.90 o
   2   7  15      523.43      557.91     33.56 o
   3   7  15      753.70      714.38     41.63 o
   4   7  15     1281.27     1173.98     87.85 o
  -3   8  15      109.92      128.27     30.81 o
  -2   8  15     1650.96     1763.02     67.49 o
  -1   8  15     2088.19     2228.13    103.52 o
   0   8  15     3648.43     4024.51     91.34 o
   1   8  15     2670.04     2819.20     70.22 o
   2   8  15     1278.04     1342.02     49.66 o
   3   8  15      287.22      256.55     29.88 o
  -2   9  15     1192.05     1205.39     51.85 o
  -1   9  15     2269.07     2314.44     70.75 o
   0   9  15        6.33       -0.93     28.59 o
   1   9  15      865.66      898.34    109.39 o
   2   9  15      752.04      718.73     58.17 o
  -6   0  16     1953.25     1840.24    165.48 o
  -4   0  16     7087.06     7193.98   1065.25 o
  -2   0  16     9492.88     9718.81   1171.90 o
   0   0  16    11441.19    12182.51    213.86 o
   2   0  16    22585.07    24417.24   2016.26 o
   4   0  16    18612.10    18625.87   1415.81 o
   6   0  16     4053.55     3830.65    179.53 o
  -6   1  16     1303.42     1070.26     72.18 o
  -5   1  16      766.73      715.77     35.64 o
  -4   1  16      328.18      296.45     26.01 o
  -3   1  16      694.57      729.10     34.06 o
  -2   1  16     2829.56     2995.21     50.79 o
  -1   1  16      527.97      520.27     19.50 o
   0   1  16     7251.31     7777.70    121.00 o
   1   1  16      204.80      240.77     16.04 o
   2   1  16     2509.43     2492.39     68.92 o
   3   1  16      388.52      356.92     18.59 o
   4   1  16      826.24      758.43     44.01 o
   5   1  16     1025.99      920.82     38.59 o
   6   1  16     3371.57     2918.41    117.50 o
  -5   2  16     1680.84     1662.55     54.23 o
  -4   2  16     1979.33     1969.23     63.09 o
  -3   2  16     3840.75     3912.28     76.25 o
  -2   2  16     2423.03     2470.12    117.01 o
  -1   2  16     6257.97     6571.65     99.04 o
   0   2  16      421.78      431.59     18.28 o
   1   2  16     4983.39     5273.55     96.30 o
   2   2  16     1005.51      959.93    143.01 o
   3   2  16     4100.43     4135.62    132.73 o
   4   2  16      979.94      822.74     74.06 o
   5   2  16     2448.62     2346.37    140.13 o
  -5   3  16     2886.74     2736.97     73.45 o
  -4   3  16      158.18      159.95     21.35 o
  -3   3  16     2668.18     2678.65     59.47 o
  -2   3  16       21.70       17.55     12.47 o
  -1   3  16      857.51      866.67     35.56 o
   0   3  16      152.23      141.29     19.63 o
   1   3  16      334.41      352.31     28.08 o
   2   3  16       56.62       48.88     13.71 o
   3   3  16     1445.40     1401.82     48.47 o
   4   3  16      129.74      152.81     23.16 o
   5   3  16     1897.85     1657.87    140.08 o
  -5   4  16      122.95      115.84     21.93 o
  -4   4  16     1104.33     1064.79     59.43 o
  -3   4  16      297.57      277.17     26.59 o
  -2   4  16      471.35      466.25     51.20 o
  -1   4  16      173.53      152.80     15.41 o
   0   4  16      409.90      440.37     23.31 o
   1   4  16       70.26       78.74     23.98 o
   2   4  16     1160.93     1183.47     78.52 o
   3   4  16      247.94      238.85     21.45 o
   4   4  16     1551.95     1497.52     56.79 o
   5   4  16       82.96       47.17     27.42 o
  -5   5  16      820.75      700.40     55.19 o
  -4   5  16      472.14      436.08     43.25 o
  -3   5  16      124.03       95.99     25.21 o
  -2   5  16     2918.98     3091.24     68.20 o
  -1   5  16     1072.44     1168.05     39.08 o
   0   5  16     4873.52     5209.18    101.25 o
   1   5  16     1380.75     1494.75     58.40 o
   2   5  16     1978.15     2043.83     97.30 o
   3   5  16      306.40      342.48     62.06 o
   4   5  16      572.55      535.55     38.00 o
   5   5  16      459.21      324.98     41.85 o
  -4   6  16     2041.02     2049.24    124.66 o
  -3   6  16     1966.72     1839.75    108.24 o
  -2   6  16     2419.57     2398.47    301.12 o
  -1   6  16      836.14      896.67     42.27 o
   0   6  16     3481.65     3673.92     78.81 o
   1   6  16      327.11      347.33     42.99 o
   2   6  16     6211.56     6387.51    199.70 o
   3   6  16     1274.07     1205.36     61.89 o
   4   6  16     5342.02     5281.60    148.77 o
  -3   7  16      862.33      833.13     48.46 o
  -2   7  16      650.75      636.42     43.19 o
  -1   7  16     2649.30     2754.76     80.22 o
   0   7  16     3002.13     3252.78     80.61 o
   1   7  16     2211.73     2426.04     66.12 o
   2   7  16      674.28      723.72     46.10 o
   3   7  16      375.20      340.00     43.24 o
  -2   8  16      534.04      528.24     57.04 o
  -1   8  16     4029.18     4224.87    268.62 o
   0   8  16       60.47       79.32     21.37 o
   1   8  16     5412.72     5692.41    122.36 o
   2   8  16      428.54      410.92     33.18 o
  -1   9  16      360.66      298.90     36.65 o
   0   9  16        4.52       35.84     35.85 o
   1   9  16      139.33      142.51     30.95 o
  -5   0  17      859.38      771.80     55.17 o
  -3   0  17      323.88      344.01     30.23 o
  -1   0  17     1203.19     1290.44     44.36 o
   1   0  17     1181.64     1282.63     45.58 o
   3   0  17      166.93      148.64     28.55 o
   5   0  17      372.90      347.82    105.03 o
  -5   1  17     2622.16     2692.05     77.56 o
  -4   1  17       19.41      -18.47     18.47 o
  -3   1  17     3444.48     3492.50     69.89 o
  -2   1  17      370.11      392.95     27.34 o
  -1   1  17      968.05      948.35     36.30 o
   0   1  17      279.25      306.37     19.81 o
   1   1  17      443.01      479.38     39.27 o
   2   1  17      175.49      190.82     17.62 o
   3   1  17     2156.44     2096.89     92.33 o
   4   1  17       29.57        9.23     18.91 o
   5   1  17     1220.64      995.63     58.44 o
  -5   2  17      283.75      247.85     29.65 o
  -4   2  17     1344.00     1330.87     46.01 o
  -3   2  17     2248.05     2300.43     51.44 o
  -2   2  17       61.09       61.99     23.36 o
  -1   2  17     6119.39     6603.06    129.58 o
   0   2  17      218.04      256.92     18.32 o
   1   2  17     6135.43     6737.94    104.35 o
   2   2  17       30.31       52.52     15.40 o
   3   2  17     2576.82     2502.28    101.22 o
   4   2  17     1129.95     1064.08     66.15 o
   5   2  17      542.30      517.63     38.91 o
  -5   3  17       13.07       35.97     27.20 o
  -4   3  17     1573.01     1530.58     48.39 o
  -3   3  17      130.48      121.30     21.45 o
  -2   3  17      612.16      676.06     66.62 o
  -1   3  17      197.17      195.59     16.40 o
   0   3  17      541.63      468.81     21.31 o
   1   3  17       75.74       78.52     17.78 o
   2   3  17     1451.73     1492.31    102.73 o
   3   3  17       51.23       62.52     19.05 o
   4   3  17     1968.12     1968.34    128.32 o
   5   3  17       29.86       60.69     31.17 o
  -4   4  17     3239.56     3030.95     79.70 o
  -3   4  17     2920.98     2914.80     74.87 o
  -2   4  17     1151.85     1149.57     42.28 o
  -1   4  17     2041.21     2195.78     62.46 o
   0   4  17        6.26       42.66     21.37 o
   1   4  17     1877.28     1916.02     60.36 o
   2   4  17      755.83      718.33     51.96 o
   3   4  17     2026.51     1915.18    106.00 o
   4   4  17     3178.04     3363.05    115.29 o
  -4   5  17      264.79      276.70     36.28 o
  -3   5  17     2381.07     2358.42     91.59 o
  -2   5  17      410.31      392.05     31.34 o
  -1   5  17     1404.38     1416.93     45.32 o
   0   5  17       35.25       34.17     19.44 o
   1   5  17      660.37      704.91     52.70 o
   2   5  17      413.54      397.34     38.15 o
   3   5  17      930.68      851.34     93.73 o
   4   5  17      186.68      134.98     33.91 o
  -3   6  17      799.39      745.14     62.71 o
  -2   6  17     3087.86     3179.31     97.40 o
  -1   6  17     2630.88     2827.57     77.41 o
   0   6  17     3758.08     3947.15    105.89 o
   1   6  17     2453.13     2630.74    121.22 o
   2   6  17     3114.45     3159.22    104.14 o
   3   6  17     1007.96      941.35     50.60 o
  -3   7  17     1296.30     1209.56     57.91 o
  -2   7  17      687.49      633.33     58.91 o
  -1   7  17      225.90      254.07     32.67 o
   0   7  17       90.36       49.59     41.40 o
   1   7  17      382.16      367.42     35.54 o
   2   7  17      292.89      280.08     28.25 o
   3   7  17     1441.69     1376.63     86.08 o
  -1   8  17      704.19      624.45     65.63 o
   0   8  17       20.19       12.17     30.18 o
   1   8  17      782.76      722.52     37.49 o
  -4   0  18      729.16      781.47     60.28 o
  -2   0  18     5710.07     6164.81    147.65 o
   0   0  18     7977.58     8837.38    175.13 o
   2   0  18     5095.49     5536.08    116.31 o
   4   0  18     1374.47     1183.53    161.11 o
  -4   1  18     4633.33     4796.46    283.20 o
  -3   1  18     5398.61     5611.00    203.56 o
  -2   1  18     2330.02     2402.26     96.82 o
  -1   1  18     7436.13     8098.89    119.74 o
   0   1  18        0.85       20.93     14.48 o
   1   1  18     5192.50     5859.97    242.98 o
   2   1  18      962.63     1021.42    113.63 o
   3   1  18     2651.84     2605.85    215.84 o
   4   1  18     1771.52     1360.74    198.46 o
  -4   2  18       68.67       59.28     21.82 o
  -3   2  18     2266.22     2337.66    230.21 o
  -2   2  18      106.95      119.54     19.90 o
  -1   2  18     3358.90     3890.48    276.75 o
   0   2  18       47.32       51.57     16.04 o
   1   2  18     5844.59     6280.35    216.13 o
   2   2  18      129.68      129.21     18.92 o
   3   2  18     5319.33     5613.97    286.85 o
   4   2  18      174.34      229.39     28.78 o
  -4   3  18      567.23      583.26     43.75 o
  -3   3  18     2970.24     3053.86    116.78 o
  -2   3  18     2135.34     2152.31     54.77 o
  -1   3  18     4338.47     4698.18    110.68 o
   0   3  18     1989.32     2146.60     54.54 o
   1   3  18     2432.76     2655.73    153.58 o
   2   3  18     1592.44     1661.46     48.76 o
   3   3  18     1432.84     1407.64     95.57 o
   4   3  18      272.39      252.07     31.09 o
  -4   4  18      913.11      785.97     43.80 o
  -3   4  18     1692.62     1710.41     65.43 o
  -2   4  18      544.90      521.19     95.20 o
  -1   4  18      775.21      801.86    109.88 o
   0   4  18     1439.10     1535.55     48.65 o
   1   4  18     1952.29     2091.41    105.17 o
   2   4  18     1385.02     1509.86    114.66 o
   3   4  18     2620.36     2532.28    133.82 o
   4   4  18      958.85      883.15     57.95 o
  -3   5  18      221.98      210.85     34.84 o
  -2   5  18     1610.87     1669.02     68.91 o
  -1   5  18     2131.90     2345.17     71.03 o
   0   5  18       61.82       42.01     23.08 o
   1   5  18     2212.13     2412.40     74.64 o
   2   5  18     1367.65     1298.35     90.78 o
   3   5  18      203.67      181.30     28.10 o
  -2   6  18     1341.99     1293.83     60.63 o
  -1   6  18      270.58      325.37     37.51 o
   0   6  18     2718.04     2952.28     83.37 o
   1   6  18      109.06      169.77     29.32 o
   2   6  18     1581.91     1565.80     58.61 o
  -1   7  18     1460.33     1466.37     64.67 o
   0   7  18       34.80       69.77     25.88 o
   1   7  18      714.62      737.53     57.29 o
  -3   0  19     1743.83     1600.48    106.86 o
  -1   0  19     1121.73     1135.93    105.95 o
   1   0  19      501.50      499.30    123.13 o
   3   0  19     3243.83     3283.49    398.58 o
  -4   1  19      195.37      196.02     32.53 o
  -3   1  19      733.76      787.82    144.68 o
  -2   1  19       51.13       37.03     19.87 o
  -1   1  19     1495.65     1654.89    140.79 o
   0   1  19      112.06      144.29     17.52 o
   1   1  19     3113.24     3199.85    164.37 o
   2   1  19      113.03      132.58     21.45 o
   3   1  19     1809.07     1906.48     80.61 o
   4   1  19      505.34      459.54     62.45 o
  -4   2  19      715.05      666.97     70.10 o
  -3   2  19      156.33      185.31     23.06 o
  -2   2  19     1220.28     1265.26    162.14 o
  -1   2  19      520.73      532.99     26.84 o
   0   2  19     2296.94     2345.51     57.58 o
   1   2  19      280.65      285.95     22.95 o
   2   2  19     3176.29     3437.65    192.76 o
   3   2  19      195.60      182.74     23.86 o
   4   2  19     1514.94     1417.79    102.86 o
  -3   3  19      162.82      162.03     28.18 o
  -2   3  19     7031.59     7274.73    243.24 o
  -1   3  19       32.73       79.63     22.73 o
   0   3  19     7857.59     8812.63    194.14 o
   1   3  19       62.17       55.48     22.76 o
   2   3  19     4340.68     4544.29    298.05 o
   3   3  19      424.57      394.15     41.26 o
  -3   4  19      720.11      653.06     63.39 o
  -2   4  19      706.48      662.52    109.88 o
  -1   4  19      270.71      267.08     65.36 o
   0   4  19     1759.03     1775.99     64.88 o
   1   4  19      565.68      575.35     62.14 o
   2   4  19     1652.46     1682.58     59.70 o
   3   4  19     1328.53     1284.83     73.86 o
  -2   5  19      483.11      514.14     80.32 o
  -1   5  19     6277.75     6900.55    245.58 o
   0   5  19      422.72      368.99     30.26 o
   1   5  19     7809.44     8484.19    193.58 o
   2   5  19     1012.59      938.69     65.39 o
  -1   6  19      289.01      313.23     39.51 o
   0   6  19      396.14      397.41     31.92 o
   1   6  19      141.46      125.36     27.09 o
  -2   0  20      365.41      298.47     39.30 o
   0   0  20       17.97        1.72     24.34 o
   2   0  20      190.47      159.17     46.48 o
  -3   1  20     1374.99     1284.19     49.74 o
  -2   1  20     3432.47     3447.64     87.74 o
  -1   1  20      515.21      473.85     27.84 o
   0   1  20     3666.29     3828.12     80.42 o
   1   1  20      521.13      515.45     25.19 o
   2   1  20     2203.97     2153.01     85.61 o
   3   1  20     1538.31     1549.13     64.67 o
  -3   2  20      312.42      321.52     33.55 o
  -2   2  20      500.73      444.73     51.95 o
  -1   2  20      578.99      544.82     34.49 o
   0   2  20      740.86      768.81     33.83 o
   1   2  20      235.12      251.26     42.74 o
   2   2  20     1303.52     1296.42     57.20 o
   3   2  20      210.29      215.63     32.47 o
  -2   3  20      344.88      399.34     71.46 o
  -1   3  20      584.33      609.01     34.73 o
   0   3  20       14.74      -25.52     25.52 o
   1   3  20      492.07      434.89     33.22 o
   2   3  20      283.61      293.95     47.71 o
  -2   4  20      569.95      469.34     84.30 o
  -1   4  20     1209.73     1210.70     84.16 o
   0   4  20      444.00      480.11     33.11 o
   1   4  20      501.48      543.81     78.89 o
   2   4  20      264.30      245.12     69.58 o
   0   5  20      363.77      382.31     32.44 o
  -1   0  21     4545.13     4807.40    259.04 o
   1   0  21     6240.01     6706.66    371.73 o
  -1   1  21     3028.52     3108.65    107.81 o
   0   1  21     1212.86     1155.39     43.72 o
   1   1  21     1507.63     1517.06    117.15 o
  -1   2  21       14.36       26.85     26.33 o
   0   2  21       13.41       28.36     21.26 o
   1   2  21        7.41      -19.99     19.99 o
 
